# Supplementary material for: Comparative transcriptome and metabolite survey reveal key pathways involved in the control of the chilling injury disorder superficial scald in two apple cultivars, ‘Granny Smith’ and ‘Ladina’
Source: Front Plant Sci. 2023 Apr 20;14:1150046. doi: 10.3389/fpls.2023.1150046 (PMC10157158; doi:10.3389/fpls.2023.1150046)
Supplement: Supplementary file 8 [file Table_1.xlsx]

## Sheet: Sup_Table1
Supplementary Table 1 Polyphenols quantification in 'Granny Smith’ and 'Ladina' apple cultivars. The concentration was calculated as µg·g-1 of fresh weight. Standard deviation (±sd) it is also reported. RA = Regular Atmosphere; 1-MCP = Regular Atmosphere + 1-MCP treatment; LO = Low oxygen condition. The polyphenol code corresponds to the label used in the loading plot of the PCA analysis (Figure …
Compaund Information			Granny Smith						Ladina
			RA		1-MCP	1-MCP	LO	LO	RA	RA	1-MCP	1-MCP	LO	LO
Polyphenol code	Name	*LOQ (µg/g)	µg/g	±sd	µg/g	±sd	µg/g	±sd	µg/g	±sd	µg/g	±sd	µg/g	±sd
P1	Vanillin	0.025	0.0581989	0.0167285	0.0305896	0.00629064	0.044617	0.00368005	0.0426301	0.014072	0.0388253	0.000782041	n.q.	n.a.
P2	Neochlorogenic acid	0.05	0.150017	0.0125717	0.112262	0.0199527	0.104573	0.0204736	0.396643	0.171509	0.200562	0.0479798	0.222138	0.00799327
P3	Cryptochlorogenic acid	0.25	0.584268	0.0745006	0.62731	0.0832337	0.56371	0.0640875	0.866285	0.102003	0.868186	0.147965	0.665697	0.130151
P4	Chlorogenic acid	0.5	6.30173	0.445823	6.02874	1.11996	4.82759	0.252106	34.4768	1.99291	43.0352	2.7134	48.227	2.01412
P5	Coniferyl alcohol	0.05	0.0636471	0.00242347	0.074432	0.0182206	n.q.	n.a.	0.0617426	0.0120966	0.0658339	0.0113143	0.0620894	0.00459159
P6	cis-Piceide	0.025	0.179783	0.00883004	0.319991	0.0265069	0.238663	0.0303635	0.188213	0.0304645	0.187286	0.00776722	0.21874	0.0503964
P7	Phlorizin	0.125	4.44147	0.205858	18.9198	4.21824	19.0293	0.346211	10.7657	3.26461	12.7405	0.865816	13.309	0.244968
P8	Catechin	0.5	3.87895	1.14837	11.3328	1.2602	10.0393	1.40366	2.87506	0.997382	4.64758	0.52277	6.38342	0.868293
P9	Epicatechin	0.5	19.3577	2.17589	194.069	35.0947	174.769	6.61732	70.4591	10.9211	73.3119	5.49831	123.867	2.78096
P10	Procyanidin B1	0.5	12.4357	2.37767	51.8396	5.32484	42.3652	3.33027	11.1654	4.54056	13.1933	1.88931	17.0293	0.376371
P11	Procyanidin B2 + B4 (as B2)	1.25	32.3594	5.51339	264.193	49.7065	229.969	10.0927	63.475	14.0224	65.5476	5.19612	94.856	5.17213
P12	Quercetin-3-Rhamnoside	0.25	55.013	1.10832	120.925	57.0849	109.075	4.83634	154.196	81.704	217.962	20.9458	177.321	2.68575
P13	Quercetin-3-Glcucoside + Quercetin-3-Galactoside(as que-3-glc)	0.25	31.2367	1.26663	126.054	108.963	95.0393	3.65542	34.8241	21.8548	49.6449	4.31792	36.281	1.51518
P14	Isorhamnetin-3-Glcucoside	0.125	0.212972	0.0238292	0.258446	0.128867	0.237509	0.011869	n.q.	n.a.	n.q.	n.a.	0.163836	0.0162024
P15	Kaempferol-3-Rutinoside	0.125	0.228373	0.0112165	0.283808	0.0740191	n.q.	n.a.	0.216793	0.0148058	0.31622	0.0606969	0.263948	0.0169234
P16	Rutin	0.25	3.37504	0.478564	11.634	9.83988	7.69543	0.729744	5.30566	4.23923	8.74466	0.858521	6.15681	0.571527
P17	Arbutin	0.2	0.257191	0.0505412	0.58849	0.196834	0.654294	0.147832	0.268896	0.0606543	0.270631	0.0511925	0.361744	0.0940225
n.q. = not quantified
n.a. = not available
*LOQ = Limit of quantification
