# Supplementary material for: Comparative transcriptome and metabolite survey reveal key pathways involved in the control of the chilling injury disorder superficial scald in two apple cultivars, ‘Granny Smith’ and ‘Ladina’
Source: Front Plant Sci. 2023 Apr 20;14:1150046. doi: 10.3389/fpls.2023.1150046 (PMC10157158; doi:10.3389/fpls.2023.1150046)
Supplement: Supplementary file 9 [file Table_2.xlsx]

## Sheet: Sup_Table2
Supplementary Table 2 Lipids quantification in 'Granny Smith’ and 'Ladina' apple cultivars. The concentration was calculated as µg·g-1 of fresh weight. Standard deviation (±sd) it is also reported. RA = Regular Atmosphere; 1-MCP = Regular Atmosphere + 1-MCP treatment; LO = Low oxygen condition. The lipid code corresponds to the label used in the loading plot of the PCA analysis (Figure 1B and Sup…
Compaund Information		Granny Smith						Ladina
		RA		1-MCP		LO		RA		1-MCP		LO
Lipid code	Name	µg/g	±sd	µg/g	±sd	µg/g	±sd	µg/g	±sd	µg/g	±sd	µg/g	±sd
L1	1,2-Dioleoyl-sn-glycero-3-phosphocholine	29.7173	2.19162	37.423	1.4247	58.1908	1.76545	65.2343	3.83375	59.3537	1.88824	6.71204	6.71204
L2	1,2-Dioleoyl-sn-glycero-3-phospho-rac-(1-glycerol)sodiumsalt	2.92722	0.355092	6.14155	0.249518	3.78958	0.0800042	5.64587	0.634518	5.26278	0.188956	0.17799	0.17799
L3	Ceramide	0.0295626	0.00525044	0.0255428	0.00342733	0.0173218	0.00418099	0.0258508	0.0130832	0.0257351	0.004104	0.008558	0.008558
L4	1-Linoleoyl-rac-glycerol	2.44898	0.595901	2.51107	0.0637182	1.07639	0.0842818	1.79571	0.258654	2.59719	0.0813923	0.051881	0.051881
L5	Oleanolic acid	22.7212	13.3284	17.1931	7.94346	18.0394	4.67032	13.525	4.96957	13.4347	2.73332	1.09491	1.09491
L6	Linoleic acid	4.68812	0.307651	30.8655	3.9484	1.20565	0.35405	3.07117	0.219497	3.31562	0.207186	0.519311	0.519311
L7	Behenic acid	3.8776	0.260635	6.43396	0.651173	1.45516	0.0566655	7.40133	1.71219	9.61269	0.585159	0.700485	0.700485
L8	Linolenic acid	0.57974	0.164429	1.13049	0.11158	0.185526	0.0148996	0.197672	0.0316611	0.242592	0.027548	0.0100316	0.0100316
L9	Stearic acid	14.9326	0.614504	12.56	1.69211	4.56495	1.12462	13.5689	2.01614	10.9713	0.983408	2.39839	2.39839
L10	Lignoceric acid	4.33058	0.340927	5.14572	0.280009	3.61527	0.309707	13.4705	2.32227	15.5236	0.57646	2.44144	2.44144
L11	Erucic acid	0.101634	0.0192134	0.14395	0.0260835	0.102642	0.00857875	0.0987812	0.00270062	0.113587	0.0391656	0.00699148	0.00699148
L12	Arachidic acid	10.7173	0.175579	8.96286	0.420176	2.65257	0.253129	13.4207	2.3891	17.5638	0.282953	1.87501	1.87501
L13	Oleic acid	3.88488	0.147072	9.30073	0.180444	1.00751	0.150293	7.04163	2.28799	4.48377	0.173888	0.822326	0.822326
L14	Palmitic acid	13.3673	1.59255	20.2759	1.60502	5.61439	0.77584	10.8502	3.8209	9.21761	1.00269	0.490461	0.490461
L15	Margaric acid	0.360334	0.0410803	0.47098	0.0755115	0.171239	0.0258128	0.195851	0.0435701	0.160368	0.0116156	0.0421881	0.0421881
