# Supplementary material for: Comparative transcriptome and metabolite survey reveal key pathways involved in the control of the chilling injury disorder superficial scald in two apple cultivars, ‘Granny Smith’ and ‘Ladina’
Source: Front Plant Sci. 2023 Apr 20;14:1150046. doi: 10.3389/fpls.2023.1150046 (PMC10157158; doi:10.3389/fpls.2023.1150046)
Supplement: Supplementary file 10 [file Table_3.xlsx]

## Sheet: Sheet2
Supplementary Table 3 VOCs quantification in 'Granny Smith’ and 'Ladina' cultivars. The concentration was calculated as ppbV (equal to µL·kg-1) of fresh weight. Standard deviation (±sd) it is also reported. RA = Regular Atmosphere; 1-MCP = Regular Atmosphere + 1-MCP treatment; LO = Low oxygen condition. The VOCs code corresponds to the label used in the loading plot of the PCA analysis (Figure 1C…
Compound Information			Granny Smith						Ladina
			RA		1-MCP		LO		RA		1-MCP		LO
VOCs Code	Formula (tentative identification)	Mass	ppbV	±sd	ppbV	±sd	ppbV	±sd	ppbV	±sd	ppbV	±sd	ppbV	±sd
V1	C2H2+	ms26.0163	37.1035	2.33232	16.3296	0.759515	74.1725	5.77999	292.775	27.2653	207.844	12.5865	632.137	56.5824
V2	C2H4+(Ethylene)	ms28.0311	40.3553	3.89622	17.6208	0.638279	28.0471	3.98582	51.3935	8.54708	13.9778	1.44782	14.8664	8.20669
V3	CH2OH+	ms31.0182	807.425	97.7528	117.026	8.25836	546.226	49.4679	1895	193.317	1415.2	103.15	4982.77	499.927
V4	CH4OH+ (Methanol)	ms33.0334	12870.4	1916.77	601.069	140.704	1302.4	296.521	2726.59	367.048	1044.21	126.357	2417.07	264.042
V5	C3H5+	ms41.0386	239.405	22.0553	105.603	7.3795	133.042	12.9946	779.62	77.3012	254.907	15.2984	405.255	48.5143
V6		ms42.0102	64.1144	4.57665	27.1381	1.56267	111.15	9.51568	412.05	39.0298	293.419	15.1722	909.828	90.3331
V7	C3H5+	ms43.0177	415.359	76.6228	181.165	13.9286	473.865	40.2697	1157.24	128.577	634.243	31.0682	1039.05	135.714
V8	CH2N2H+	ms43.0285	368.73	128.007	28.0635	6.03959	63.2816	11.3357	154.63	24.546	64.7757	5.74094	142.238	17.1442
V9	C3H7+	ms43.0547	63.4125	7.90141	42.3581	2.52246	43.4965	4.51376	174.546	18.6034	87.9558	4.93148	106.558	11.2816
V10	CHNOH+	ms44.0147	7.9808	0.397628	6.24773	0.330767	7.1584	0.379697	8.80187	0.457746	7.33056	0.394223	7.4128	0.346268
V11	C2H4OH+ (Acetaldehyde)	ms45.0335	1361	155.381	265.915	22.6315	4069.72	397.977	7700.2	707.617	7420.51	367.569	13672.3	1059.98
V12	C2H6OH+ (Ethanol)	ms47.0491	157.901	29.5435	29.7337	5.59636	3256.68	350.518	13362.5	1381.97	10595.4	629.096	33006.6	3055.43
V13		ms53.0032	81.6432	6.52214	39.9013	2.18301	54.0685	5.01819	227.758	22.1284	97.7741	5.13682	204.995	26.3441
V14	C4H5+	ms53.0392	36.8864	1.7197	27.2107	2.43502	37.8925	3.37939	54.9328	12.4921	52.2579	6.95377	137.561	21.2479
V15	C4H7+	ms55.0550	128.617	9.82593	99.8205	67.1775	113.294	29.1541	255.506	66.505	224.089	35.0671	720.775	205.329
V16	C3H4OH+	ms57.0338	328.408	42.6114	121.521	10.3399	202.131	32.3973	288.484	96.1052	251.36	42.7756	528.172	200.096
V17	C4H9+ (Butanol or fragment of higher alcohols)	ms57.0703	113.703	38.9342	32.6456	2.11708	42.316	4.37742	1922.41	262.647	270.428	16.286	315.847	33.9137
V18	C3H6OH+ (Acetone)	ms59.0490	1767.49	365.679	258.379	37.7968	446.219	48.7386	583.831	136.65	458.792	55.7403	871.377	148.724
V19	C2H4O2H+	ms61.0284	63.1645	6.75615	54.3405	5.39561	90.9144	5.36757	336.909	53.4301	206.779	7.64261	110.157	9.45263
V20	CO2*H3O+	ms63.0084	9.54613	0.561826	9.16907	0.69497	9.01067	0.96304	11.8557	0.747015	11.0586	0.66881	13.2634	1.33294
V21	C5H7+	ms67.0564	36.7499	3.4463	11.8083	1.19066	19.9448	2.5877	24.3448	5.039	19.9987	2.00515	42.48	7.3018
V22	C5H9+	ms69.0700	93.4355	8.72509	26.6408	2.54487	37.9976	4.52242	38.6763	9.83912	32.6643	4.26401	47.3152	8.61338
V23	C4H6OH+	ms71.0493	154.786	33.9989	52.6029	10.7491	107.292	15.5437	98.7693	20.8323	88.7776	6.12258	139.3	26.4348
V24	C5H11+	ms71.0857	27.2789	3.11526	46.7411	2.61213	32.4168	3.55961	59.1211	9.27038	67.5123	21.1517	48.5894	5.70761
V25	C4H8OH+	ms73.0647	47.921	6.59015	13.3397	1.50413	43.5833	3.57247	964.105	125.199	764.525	44.5046	4836.68	456.252
V26	C3H6O2H+	ms75.0442	19.0517	1.55083	6.984	0.565555	9.54907	0.903836	69.0499	8.8574	17.631	1.30858	47.7709	5.2151
V27	C3H6O*H3O+ / C3H8O2H+	ms77.0600	34.8392	5.72757	6.7344	0.934601	12.2752	1.67523	8.02747	1.71328	6.16096	0.570396	11.4522	2.29105
V28	C2H7NO2H+	ms78.0572	1.5072	0.23074	0.482667	0.0408757	0.709867	0.0809332	0.579733	0.0678118	0.5632	0.0546933	0.768	0.121495
V29	C6H7+	ms79.0514	13.7904	0.767353	24.1739	2.59059	33.6736	3.54927	33.2749	3.20796	24.089	2.73221	28.1005	4.86608
V30	C5H4OH+	ms81.0347	3.71973	0.737355	2.5976	0.340039	3.016	0.263632	2.40507	0.226718	2.54432	0.188221	3.31008	0.230587
V31	C6H9+	ms81.0698	131.906	28.8402	407.719	65.0108	573.632	72.4801	123.83	18.7706	238.722	52.6511	329.64	71.5419
V32	CCl2H+	ms82.9428	0.936533	0.128565	0.366667	0.0282148	0.380533	0.0422281	0.7944	0.124647	1.05376	0.111958	0.80096	0.137044
V33	C5H6OH+	ms83.0518	24.904	4.15877	11.5677	1.09359	19.6712	2.52814	16.8613	4.21986	17.8544	1.36671	29.2118	6.26657
V34	C6H11+	ms83.0854	173.138	14.3433	77.6061	5.49251	93.9915	8.37267	213.068	100.264	209.414	42.7189	230.305	79.0572
V35	C4H4O2H+	ms85.0293	2.28693	0.221632	2.33787	0.249011	2.67387	0.297614	1.8096	0.342259	2.04768	0.392306	2.44064	0.396606
V36	C5H8OH+	ms85.0651	116.734	14.5716	26.6437	3.30164	57.8768	7.27776	35.0128	5.42259	27.8614	2.63349	73.392	12.4517
V37	C6H13+	ms85.1013	3.64187	0.649059	6.2744	0.321836	7.85173	0.968821	135.136	51.9164	17.2326	1.34408	11.3213	1.37671
V38	C4H6O2H+	ms87.0447	6.52693	1.08883	4.11973	0.520188	4.8064	0.426657	27.0053	4.90932	6.43584	0.680193	9.48672	1.67206
V39	C5H10OH+	ms87.0805	25.3376	2.28336	8.3976	1.54552	9.81227	1.79108	11.3672	3.39873	10.4474	1.10678	13.4173	2.89892
V40	C4H8O2H+ (Ethyl acetate)	ms89.0599	12.86	1.1893	3.92027	0.407358	24.324	2.59029	146.244	17.187	31.0976	2.11651	16.9843	1.61339
V41	C3H6O3H+	ms91.0416	2.16987	0.241333	0.7184	0.130107	0.802133	0.109109	0.865333	0.0899503	1.02784	0.0824706	0.30464	0.104574
V42	C4H10O2H+	ms91.0761	1.17227	0.231428	0.337333	0.107047	3.28	0.500711	20.4717	3.41931	15.6451	1.29411	96.3693	17.2304
V43	C6H6OH+	ms95.0491	4.11947	0.162765	4.89867	0.298465	6.01547	0.643913	3.85707	0.311964	4.53088	0.248705	6.09696	0.778018
V44	C7H11+	ms95.0869	9.22933	0.668665	4.824	0.557492	6.92107	1.11025	8.93627	1.79	9.51776	1.79966	21.4813	2.96744
V45	C5H4O2H+	ms97.0276	1.5856	0.172533	1.3848	0.17832	1.46933	0.18585	1.46507	0.159855	1.54048	0.144985	1.70048	0.237947
V46	C6H8OH+	ms97.0654	9.52747	1.59944	9.06693	1.90958	12.4685	3.37733	6.6208	1.31272	8.15008	1.14353	11.8669	2.43968
V47	C7H13+	ms97.1015	2.1984	0.130613	0.638133	0.131533	0.8216	0.17654	1.8176	0.451022	1.69056	0.368859	2.97632	0.414641
V48	C5H6O2H+	ms99.0443	5.19253	0.797014	4.25787	0.474265	4.74267	0.486251	4.6488	0.773916	5.21504	0.831567	7.79328	0.879741
V49	C6H10OH+	ms99.0802	213.981	46.8428	192.338	26.2381	289.862	37.3209	188	77.2643	222.704	50.2412	394.361	151.013
V50	C5H8O2H+	ms101.0605	7.43867	1.24019	3.0656	0.343993	5.324	0.552531	5.80507	0.744269	4.7824	0.399928	1.4928	1.54599
V51	C6H12OH+ (Hexanale)	ms101.0956	84.8197	6.26819	38.9635	2.56634	46.6757	4.58517	314.122	51.2601	253.681	21.9454	1274.9	215.989
V52	C5H10O2H+ (C5 esters and acids)	ms103.0772	15.1979	1.24475	1.72027	0.0790887	5.08827	0.49993	19.2456	2.17802	6.3776	0.395868	10.9923	1.7932
V53	C4H8OSH+	ms105.0348	1.43867	0.117621	0.880533	0.0758654	1.00347	0.0863135	1.6264	0.0934748	1.4976	0.208814	1.03232	0.10813
V54	C5H12O2H+	ms105.0907	1.98053	0.200033	0.573067	0.1206	1.0024	0.200062	1.59707	0.503093	1.16544	0.209907	3.8352	1.02066
V55	C7H6OH+	ms107.0495	2.1232	0.235821	0.673333	0.0906307	0.9176	0.0949853	1.99493	0.204423	1.17184	0.155277	1.00832	0.133086
V56	C8H11+	ms107.0819	2.736	0.294064	1.50667	0.187823	2.21707	0.332544	7.3704	0.916219	4.30528	0.463254	6.30656	0.791792
V57		ms109.0717	1.35733	0.263849	0.6192	0.102069	0.8224	0.109251	1.13173	0.158413	0.97792	0.0787697	1.57152	0.182454
V58	C8H13+	ms109.1018	34.4152	7.23856	4.92107	0.958965	6.90107	1.18025	26.0677	9.09195	13.5904	3.4865	25.6438	5.34372
V59	C7H10OH+	ms111.0822	14.0853	1.57104	2.596	0.209447	5.45413	0.636848	2.55867	0.642341	1.77728	0.247694	4.40672	0.901936
V60	C8H15+	ms111.1171	0.6896	0.168388	0.478667	0.0738252	0.5768	0.119269	1.96	0.384085	1.42112	0.375917	3.072	0.536731
V61	C6H8O2H+	ms113.0607	3.18773	0.26438	8.0536	0.981627	11.0283	2.16624	1.96133	0.289122	3.8336	0.93412	3.7344	0.56155
V62	C7H12OH+	ms113.0971	7.64933	1.44488	2.4104	0.44828	3.41093	0.512162	4.09093	1.44063	3.20096	0.571474	3.85376	1.00032
V63	C6H10O2H+	ms115.0765	2.65387	0.305912	2.62347	0.226974	3.8584	0.543117	2.62747	0.425404	2.55072	0.436447	3.06112	0.522437
V64	C7H14OH+	ms115.1127	1.64213	0.0779557	0.370133	0.0662227	0.3904	0.0650396	0.864267	0.29002	0.7072	0.113808	0.60544	0.170393
V65	C6H12O2H+	ms117.0912	6.5576	0.659103	2.3768	0.143704	6.4968	0.644049	69.3672	7.15715	19.6502	1.657	8.90496	2.00864
V66	C8H6OH+	ms119.0410	0.52	0.0571896	0.1472	0.0193329	0.2232	0.0185972	0.215467	0.0320107	0.18464	0.0173288	0.10592	0.0293154
V67		ms119.0757	0.790133	0.0757151	0.283733	0.0417311	0.409067	0.0575259	0.908267	0.122296	0.8272	0.102631	1.20032	0.203428
V68	C6H14O2H+	ms119.1069	6.20053	0.408042	2.91813	0.179138	3.59787	0.417909	10.0309	3.16055	8.9088	1.44752	26.2886	5.94028
V69	C8H8OH+	ms121.0642	1.52453	0.0642508	0.592267	0.0737349	0.864	0.0767933	0.8424	0.102962	1.00192	0.155008	1.86816	0.250987
V70		ms121.1078	0.903467	0.171869	0.959467	0.115474	1.41733	0.274155	5.95867	1.00117	2.86688	0.555054	5.73856	1.2232
V71	C7H6O2H+	ms123.0464	0.568267	0.0613067	0.430133	0.0508932	0.4896	0.0362039	1.2104	0.0759334	1.00736	0.0727217	0.8432	0.0641797
V72	C8H10OH+	ms123.0851	0.6016	0.100191	0.2496	0.0469321	0.314933	0.0517908	0.308	0.0669691	0.34624	0.0613094	0.60544	0.0668524
V73	C9H15+	ms123.1175	1.09547	0.227488	1.4248	0.278195	2.01147	0.536127	3.38453	0.702595	4.38784	1.06824	9.92256	1.43955
V74	C7H8O2H+	ms125.0607	0.439467	0.0662382	0.330667	0.0265362	0.376	0.0496052	0.439733	0.0921101	0.4816	0.0555525	0.74176	0.129133
V75	C8H12OH+	ms125.0980	3.79493	0.772947	0.869867	0.184991	1.21493	0.170114	1.904	0.419863	1.23552	0.107208	1.8752	0.374819
V76	C9H17+	ms125.1345	0.103733	0.0439627	0.182133	0.0485875	0.2416	0.0551849	0.390667	0.08423	0.56992	0.144525	1.18752	0.216941
V77		ms127.0806	1.33013	0.220853	0.4448	0.0289065	0.627467	0.0596216	0.811733	0.180633	0.616	0.0637093	1.07488	0.134478
V78	C8H14OH+	ms127.1125	21.376	5.15425	2.87013	0.589894	3.9808	0.670261	16.1035	6.21999	7.65984	2.27318	13.2781	3.84031
V79		ms128.0775	0.160533	0.0266133	0.0714667	0.0106453	0.1704	0.0174319	0.120267	0.027739	0.09888	0.0228077	0.1872	0.0280114
V80	C6H8O3H+	ms129.0584	0.3808	0.0535558	0.420267	0.0234861	0.494933	0.0511366	0.414133	0.0556691	0.3968	0.085865	0.52128	0.0734904
V81	C7H12O2H+	ms129.0934	0.404267	0.0406371	0.1592	0.0236183	3.3416	0.709508	0.4256	0.0807897	0.32416	0.0272141	0.3824	0.0533187
V82	C8H16OH+	ms129.1277	0.88	0.0732304	0.5712	0.0615615	0.545867	0.0689332	2.13867	0.310508	1.01056	0.168238	1.336	0.185783
V83	C6H11NO2H+	ms130.0889	0.0589333	0.0135544	0.036	0.00874894	0.335467	0.0416574	0.479467	0.0745172	0.37952	0.0304505	1.95456	0.405644
V84	C7H14O2H+	ms131.1068	1.068	0.0635162	0.267733	0.00963549	9.60747	1.11604	4.41573	0.496768	3.45792	0.176368	2.67072	0.304934
V85	C9H8OH+	ms133.0668	0.133333	0.0148608	0.0826667	0.0101024	0.0805333	0.0106453	0.118933	0.0226199	0.09184	0.0288577	0.1488	0.0148378
V86	C10H13+	ms133.1084	0.3224	0.0420986	0.2016	0.023667	0.321867	0.0518402	0.5688	0.106434	0.47328	0.0594094	0.97344	0.184592
V87	C10H15+	ms135.1150	0.912267	0.12562	0.988267	0.158171	1.43013	0.310529	3.56987	0.593561	3.37856	0.724311	6.67872	0.904387
V88		ms136.0536	0.0664	0.016895	0.0464	0.00743613	0.0485333	0.0112532	0.0552	0.00734956	0.06016	0.0104675	0.06048	0.00879272
V89		ms136.9890	0.0024	0.00375233	0.000533333	0.00130639	0.0485333	0.0149295	0.205867	0.0223007	0.16448	0.0165273	0.51296	0.0608484
V90	C10H17+ (various monoterpenes)	ms137.1323	2.59467	0.324267	1.56773	0.168061	3.91467	0.599493	2.4576	0.413274	2.99488	0.619197	7.4032	1.01516
V91		ms139.0715	0.257333	0.0766359	0.105867	0.0318141	0.0928	0.0206642	0.168267	0.0281603	0.13664	0.0368626	0.20224	0.0471471
V92	C9H14OH+	ms139.1131	0.841067	0.108619	0.3752	0.0623364	0.656267	0.106013	0.887467	0.184883	0.87072	0.115872	1.64544	0.306655
V93		ms141.0608	0.220267	0.0533419	0.147467	0.0109652	0.164	0.0169252	0.2256	0.0298476	0.18368	0.0464744	0.25024	0.0339901
V94	C8H12O2H+	ms141.0912	0.566133	0.16394	0.139467	0.032483	0.174133	0.0437057	0.277067	0.0752471	0.20128	0.0460177	0.2928	0.0573997
V95	C9H16OH+	ms141.1263	0.292267	0.0317376	0.158933	0.0120868	0.172	0.0230256	0.285067	0.0421917	0.27584	0.0340841	0.38496	0.0701322
V96	C8H14O2H+	ms143.1076	5.81253	1.48531	1.11627	0.208655	1.40933	0.203613	3.55493	0.649526	2.08128	0.293375	3.648	0.709473
V97	C8H16O2H+	ms145.1222	0.7576	0.0504622	0.774667	0.0471543	1.808	0.227864	27.912	3.13316	8.58464	0.553046	4.99904	1.05221
V98	C8H18O2H+	ms147.1359	0.134133	0.0172746	0.144267	0.0171257	0.350133	0.0483763	2.15973	0.665772	1.5824	0.244714	7.33184	2.5518
V99	C10H12OH+	ms149.0947	0.5384	0.0557457	0.630667	0.0820188	0.441867	0.0499284	0.2232	0.0207322	0.19392	0.0345652	0.168	0.0264121
V100	C11H17+	ms149.1338	0.413067	0.12242	0.644533	0.130215	0.947467	0.295628	2.3336	0.492405	2.29728	0.669694	5.71456	0.885041
V101		ms151.1006	0.174667	0.0271608	0.131733	0.0263037	0.184	0.0232524	0.214933	0.00788179	0.21504	0.0228133	0.36896	0.0424618
V102		ms151.1414	0.0512	0.00715542	0.0349333	0.00635316	0.0597333	0.0180925	0.0976	0.0372906	0.10112	0.0297273	0.19328	0.0395559
V103		ms151.9766	0.0216	0.00561142	0.0088	0.00299333	0.0352	0.00864592	0.105067	0.0191911	0.08384	0.00368348	0.2352	0.0385829
V104		ms153.0859	0.104	0.0265619	0.0813333	0.0152602	0.092	0.0235966	0.116267	0.0190572	0.128	0.0250695	0.20416	0.0296885
V105	C10H16OH+	ms153.1272	0.370933	0.0340679	0.232267	0.0282148	0.407467	0.0489052	0.363467	0.0287006	0.37696	0.0377037	0.67584	0.0984397
V106		ms153.9861	0.00693333	0.00676304	0.008	0.00938424	0.0328	0.00426333	0.0944	0.0127599	0.08512	0.00443982	0.21216	0.0169555
V107		ms155.0925	0.3072	0.0639039	0.174933	0.0220699	0.153867	0.0206992	0.306667	0.0190304	0.28384	0.0470111	0.42528	0.0609094
V108		ms155.1395	0.266133	0.0342216	0.1096	0.0157663	0.832533	0.104673	0.1816	0.0378866	0.17408	0.0149837	0.34688	0.0650258
V109	C12H12H+	ms157.1000	0.258133	0.0488948	0.1016	0.0120903	0.115467	0.0126153	0.2656	0.025379	0.19968	0.0210569	0.28832	0.0405151
V110	C10H10N2H+	ms159.0924	0.2064	0.0365137	0.0848	0.0158392	0.1192	0.0190863	0.137333	0.0076007	0.12064	0.0186796	0.21088	0.024564
V111	C9H18O2H+	ms159.1358	0.202933	0.0157229	0.129333	0.0167936	0.1152	0.023667	1.2624	0.116649	0.87872	0.0912449	0.51936	0.053887
V112	C12H17+	ms161.1320	0.096	0.0221471	0.105067	0.0224837	0.134667	0.0353077	0.2704	0.0439811	0.29216	0.0645833	0.55424	0.0676518
V113		ms163.1404	0.0696	0.0194846	0.101867	0.0188411	0.1432	0.0452407	0.837333	0.127156	0.50112	0.0907808	0.83296	0.128666
V114		ms165.1229	0.0784	0.0165041	0.0834667	0.0143257	0.113067	0.0229569	0.1832	0.0208062	0.18208	0.0175052	0.36768	0.0514917
V115		ms167.1336	0.0949333	0.0157311	0.0872	0.0113024	0.1096	0.0158957	0.1392	0.0237534	0.152	0.0144886	0.27424	0.0321914
V116		ms169.1185	0.1	0.0171058	0.0624	0.00949273	0.0994667	0.0107768	0.145067	0.0123383	0.15296	0.0156604	0.19168	0.0203458
V117		ms171.1414	0.139467	0.0126153	0.0608	0.00655805	0.0834667	0.0154602	0.4152	0.041449	0.25472	0.0481518	0.45792	0.125227
V118		ms172.9486	0.0616	0.00814273	0.0557333	0.00567192	0.152	0.0184937	0.3896	0.043001	0.3248	0.059984	0.832	0.138138
V119	C10H20O2H+ (C10 esters and acids)	ms173.1529	0.3272	0.0306558	0.177067	0.0198211	0.146133	0.0337697	11.3712	1.18041	8.97056	1.00478	2.33824	0.2405
V120	C11H14O2H+	ms179.1081	0.0325333	0.00984574	0.0322667	0.00739585	0.0298667	0.0115673	0.511467	0.0551447	0.30848	0.0495794	0.10464	0.0173288
V121		ms181.1100	0.0432	0.0106132	0.0325333	0.00425331	0.0384	0.00750467	0.0704	0.0127197	0.06272	0.00613449	0.09856	0.0155373
V122	C10H20N2OH+	ms185.1653	0.064	0.00927448	0.0586667	0.00761752	0.0624	0.0106132	0.128267	0.0179148	0.1216	0.0153883	0.16064	0.0296022
V123	C11H22O2H+	ms187.1673	0.608533	0.0607635	0.427733	0.035456	0.331467	0.0596216	1.25627	0.103045	1.53856	0.211532	0.86944	0.0796922
V124	C14H21+	ms189.1630	0.0528	0.0162225	0.0634667	0.00653197	0.0858667	0.0245727	0.170133	0.0309866	0.1872	0.0341854	0.32448	0.0350798
V125		ms190.9683	0.105067	0.0135639	0.092	0.00579103	0.121067	0.0133738	0.182933	0.0308209	0.16064	0.0238824	0.31936	0.038176
V126		ms191.1700	0.0381333	0.0115118	0.0477333	0.0105365	0.0674667	0.0194231	0.246933	0.0229792	0.18944	0.030265	0.23488	0.036685
V127	C12H16O2H+	ms193.1204	0.0104	0.00734956	0.00906667	0.00705937	0.0136	0.00720888	0.0378667	0.0170132	0.08384	0.0147339	0.0496	0.00973242
V128		ms193.1838	0.0210667	0.00610661	0.0232	0.00493153	0.0354667	0.00529855	0.0456	0.00869022	0.04416	0.00655805	0.10112	0.0232524
V129		ms197.1271	0.0328	0.0106011	0.0304	0.00882179	0.0328	0.00331783	0.0568	0.0114822	0.05728	0.00955992	0.09056	0.0202891
V130		ms199.1575	0.0693333	0.0115673	0.0808	0.0151705	0.0877333	0.0202238	0.2848	0.0249107	0.28768	0.0506268	0.4032	0.0795749
V131	C12H24O2H+ (C12 esters and acids)	ms201.1804	0.2856	0.0475364	0.251733	0.035715	0.278133	0.0591993	4.2568	0.448103	4.28544	0.842227	2.19648	0.22561
V132	C15H23+	ms203.1777	0.446667	0.106783	0.764267	0.152182	1.02907	0.258066	1.62107	0.220455	2.088	0.319209	4.02016	0.381666
V133	C15H25+ (α-farnesene and various sesquiterpenes)	ms205.1937	1.6072	0.502877	2.7568	0.68698	4.04773	1.2931	7.62933	1.91162	10.0547	3.10071	25.5622	3.9165
V134		ms207.1991	0.0290667	0.00635316	0.0437333	0.00936604	0.0642667	0.0228619	0.102933	0.026069	0.13632	0.0413902	0.36736	0.0541831
V135	C15H20OH+	ms217.1596	0.0330667	0.0131031	0.0469333	0.010836	0.0576	0.0161909	0.1016	0.0131842	0.10816	0.0221298	0.19616	0.0176943
V136	C15H22OH+	ms219.1741	0.0904	0.0176363	0.110133	0.018643	0.1472	0.0397238	0.282667	0.025473	0.32352	0.0384233	0.60352	0.0594094
V137	C15H24OH+	ms221.1882	0.1736	0.0426423	0.265333	0.0562	0.378667	0.0977319	0.634133	0.0883899	0.82784	0.133806	1.80608	0.183887
V138		ms253.0063	0.311467	0.0727158	0.0493333	0.0204253	0.0554667	0.0109768	0.177067	0.0441399	0.09312	0.01027	0.12544	0.031243
