# Supplementary material for: Comparative transcriptome and metabolite survey reveal key pathways involved in the control of the chilling injury disorder superficial scald in two apple cultivars, ‘Granny Smith’ and ‘Ladina’
Source: Front Plant Sci. 2023 Apr 20;14:1150046. doi: 10.3389/fpls.2023.1150046 (PMC10157158; doi:10.3389/fpls.2023.1150046)
Supplement: Supplementary file 11 [file Table_4.xlsx]

## Sheet: Sheet1
Supplementary Table 4 Expression levels (FPKM= fragments per kilobase of transcript per million fragments mapped) and annotation of DEGs used in the K-mean cluster analysis divided by clusters membership (shown in the first column). Storage Condition: RA= Regular Atmosphere; 1-MCP= Regular Atmosphere + 1-MCP treatment; LO= Low Oxygen. Cultivar: GS= 'Granny Smith' and La= 'Ladina'.
Cluster	Locus_ID	GS_RA	GS_1MCP	GS_LO	La_RA	La_1MCP	La_LO	Annotation
A	LOC103408983	2854.14	10.8338	2.27492	1431.04	996.987	3247.26	germin-like protein subfamily 1 member 11 isoform X1
A	LOC103453406	655.943	5.03619	0.227358	483.826	736.447	1784.52	glu S.griseus protease inhibitor-like
A	LOC103429951	716.196	6.5643	0.605661	1350.71	738.834	1441.39	2-oxoglutarate-dependent dioxygenase AOP2-like
A	LOC103435195	3439.63	28.5016	2.66697	1803.66	1283.56	4187.91	germin-like protein subfamily 1 member 11 isoform X1
A	LOC103448719	192.223	1.82323	0.187106	1070.15	243.022	570.935	probable aldo-keto reductase 1
A	LOC103421388	637.763	0.00010001	0.371858	441.672	129.86	139.249	probable aldo-keto reductase 1
A	LOC103453441	9.88931	0.00010001	0.00010001	359.581	252.831	313.756	thiol protease aleurain-like
A	LOC103420666	885.729	14.3467	3.76833	2741.26	2074.75	2323.29	protein DMR6-LIKE OXYGENASE 2-like
A	LOC103434645	3584.89	36.5217	4.27779	2133.81	2637.98	3496.15	NAD(P)H dehydrogenase (quinone) FQR1-like
A	LOC103407010	2024.68	467.638	0.00010001	599.992	1211.75	582.342	cold-shock protein CS120-like, partial
A	LOC103408654	248.977	4.91222	0.840433	1055.99	780.44	860.182	protein DMR6-LIKE OXYGENASE 2-like
A	LOC103413130	0.795724	0.00010001	0.00010001	288.59	99.3018	211.834	2-alkenal reductase (NADP(+)-dependent)-like
A	LOC103432552	3354.95	58.9821	5.88763	4850.92	3605.39	3114.69	glutathione S-transferase-like
A	LOC103416176	448.702	0.079795	0.036333	223.924	106.421	98.037	extradiol ring-cleavage dioxygenase-like
A	LOC108173724	971.602	10.7715	1.21973	731.43	732.682	1114.18	#N/A
A	LOC103448535	247.585	10.961	1.75107	1293.9	1323.01	1124.17	probable inactive 2-oxoglutarate-dependent dioxygenase AOP2
A	PPO	1913.74	23.3966	5.65922	2272.54	1774.17	2273.78	polyphenol oxidase, chloroplastic
A	LOC103414583	127.907	5.61521	2.74486	803.306	1160.61	1191.76	major allergen Mal d 1-like
A	LOC103433546	357.545	3.43557	0.588885	390.276	375.984	453.081	laccase-7-like
A	LOC103423965	118.477	5.45407	2.11992	584.758	1031.42	1101.96	major allergen Mal d 1-like
A	LOC103427614	318.155	2.77094	0.487813	348.62	340.705	406.391	laccase-7-like
A	LOC103423966	279.809	13.0634	7.58619	1877.96	2324.54	2362.78	major allergen Mal d 1-like
A	LOC103452840	353.442	14.4657	2.19395	934.041	1123.62	1624.49	major allergen Pru av 1-like
A	LOC103429959	216.679	3.70484	0.530969	525.598	226.636	566.367	(R)-mandelonitrile lyase 3-like isoform X2
A	LOC103456250	1047.22	23.8194	1.54162	496.908	1177.95	979.277	4-hydroxycoumarin synthase 2
A	LOC103450582	156.197	1.8471	0.592656	397.625	276.767	343.973	cytochrome P450 82A3-like
A	LOC108172251	256.781	5.27121	0.30183	466.675	197.756	543.978	cytochrome P450 CYP749A22-like
A	LOC103417342	340.637	5.5054	0.549698	437.858	350.411	463.839	shikimate O-hydroxycinnamoyltransferase-like
A	LOC103422316	26.9668	3.84032	1.08642	621.269	338.882	595.929	beta-amyrin 28-oxidase-like isoform X1
A	LOC103421392	606.498	2.76252	0.0720193	264.955	110.401	119.071	probable aldo-keto reductase 1
A	LOC103407647	94.2663	0.00010001	0.00010001	61.8151	0.00010001	148.996	glutathione S-transferase U8-like
A	LOC103453404	4919.7	58.9714	5.19607	1218.44	608.267	2140.35	glu S.griseus protease inhibitor-like
A	LOC103443405	1095.95	8.51408	0.624957	62.3348	88.0903	704.417	thaumatin-like protein 1b
A	LOC108170594	596.569	5.78219	0.236006	406.476	173.065	168.936	#N/A
A	LOC103445744	1260.64	30.7231	1.82025	864.404	626.147	900.194	probable inactive 2-oxoglutarate-dependent dioxygenase AOP2
A	LOC103438661	1078.55	11.0965	1.05868	317.141	296.295	493.356	uncharacterized protein LOC103438661
A	LOC103451026	26.6047	0.00010001	0.00010001	323.083	49.1564	119.907	probable aldo-keto reductase 1
A	LOC103445894	187.395	2.63133	0.00010001	172.698	268.336	181.371	#N/A
A	LOC103420796	552.293	7.03509	0.751598	314.687	218.565	405.522	(R)-mandelonitrile lyase 3-like
A	LOC103428516	433.685	9.78057	0.570972	214.032	398.774	472.299	caffeic acid 3-O-methyltransferase-like
A	CWI	159.317	1.62093	0.115502	125.209	133.524	297.569	beta-fructofuranosidase, insoluble isoenzyme CWINV1-like precursor
A	LOC103405099	172.036	1.45644	0.154752	209.066	101.75	211.924	7-deoxyloganetin glucosyltransferase-like
A	LOC103427104	498.74	4.64371	1.03484	298.427	258.77	295.921	glutathione S-transferase U8-like
A	LOC103436302	410.355	3.15878	0.357806	45.1495	73.6302	463.439	pathogenesis-related protein 1-like precursor
A	LOC103439585	984.849	9.33472	1.84302	833.479	63.2372	234.036	oleosin 1-like
A	LOC103424699	38.8326	0.43968	0.00010001	177.942	108.754	162.363	NADP-dependent malic enzyme-like
A	LOC103410426	161.567	1.19683	0.0995567	135.617	100.565	207.394	aldehyde oxidase GLOX1-like
A	LOC103452836	274.5	12.1847	10.5503	1514.52	1366.25	1802.35	major allergen Pru av 1-like
A	LOC103422717	0.00010001	0.00010001	0.00010001	95.3988	49.9041	81.2125	tropinone reductase homolog At2g29330-like isoform X1
A	LOC103429895	602.766	10.8105	1.13895	324.146	356.977	443.691	(R)-mandelonitrile lyase 2-like
A	LOC103423967	313.969	13.604	10.8446	1520.53	1338.35	1785.88	major allergen Pru av 1-like
A	LOC103400588	236.454	2.55428	0.0808937	147.312	97.1004	207.544	aldehyde dehydrogenase family 2 member C4
A	LOC103447645	250.587	2.07712	0.253796	170.941	99.1995	185.913	2-oxoglutarate-dependent dioxygenase AOP2-like
A	LOC103434169	8016.24	141.875	12.0571	841.187	1962.12	2713.69	pathogenesis-related protein PR-4
A	LOC103424949	273.143	2.75752	0.508468	172.214	155.363	243.784	aldehyde dehydrogenase family 2 member C4-like
A	LOC103428960	155.783	1.31765	0.00010001	102.047	156.579	121.728	putative methyltransferase DDB_G0268948
A	LOC103420898	129.449	0.919398	0.155233	119.601	94.3303	190.635	LOW QUALITY PROTEIN: aldehyde oxidase GLOX1-like, partial
A	LOC103414584	428.346	38.8852	5.32744	1384.55	992.687	2135.27	major allergen Mal d 1-like
A	LOC103423780	1035.06	27.6407	1.86621	451.304	517.356	545.626	cytochrome P450 CYP749A22-like
A	LOC103423968	912.785	37.4318	92.3969	5543.34	6748.3	6522.7	major allergen Pru av 1-like
A	LOC103412479	80.9487	0.00010001	0.00010001	61.1253	68.6232	129.726	polyphenol oxidase, chloroplastic-like
A	LOC103442759	214.43	1.1812	5.53176	528.894	198.985	297.223	probable aldo-keto reductase 2
A	LOC103443366	97.1901	1.83191	0.0357493	149.297	99.8294	210.184	beta-amyrin synthase
A	LOC103430059	8840.88	139.007	9.2325	259.131	622.846	1426.49	glucan endo-1,3-beta-glucosidase-like
A	LOC103430163	67.3541	1.32872	1.57627	338.474	229.691	199.651	protein SRG1-like
A	LOC103411133	0.00010001	0.00010001	0.00010001	82.2976	80.8947	32.197	lysine histidine transporter 1-like
A	LOC103452842	1221.5	64.5093	10.5291	1914.93	2040.8	2821.44	major allergen Pru av 1-like
A	LOC103405263	119.043	1.06738	0.00010001	134.402	54.8589	147.772	7-deoxyloganetin glucosyltransferase-like
A	LOC103411053	141.841	1.62484	0.00010001	97.0373	144.149	116.987	putative methyltransferase DDB_G0268948
A	LOC103413073	356.663	19.4105	1.07617	438.308	353.221	509.101	pleiotropic drug resistance protein 2-like
A	LOC103402179	353.303	8.859	1.11023	296.081	311.484	332.634	pathogen-related protein-like
A	LOC103417797	5.4083	0.00010001	0.00010001	195.865	28.1153	89.0387	cytochrome P450 714C2-like
A	LOC103455022	180.67	4.11879	0.251941	102.302	237.287	185.277	#N/A
A	LOC103422244	157.408	1.19622	0.00010001	115.762	54.5522	109.178	probable glutathione S-transferase isoform X2
A	LOC103426173	121.131	3.28236	0.16833	50.981	378.007	115.846	thaumatin-like protein 1a
A	LOC103450515	354.574	11.1104	1.62905	279.257	481.365	409.929	uncharacterized protein LOC103450515
A	LOC103443364	112.213	3.80167	0.0812553	158.152	112.828	223.61	beta-amyrin synthase-like
A	LOC103431313	25.9278	0.115826	0.00010001	102.472	73.6069	104.681	NADP-dependent malic enzyme-like
A	LOC103446989	46.1841	1.59813	0.980741	182.326	187.443	239.561	protein DMR6-LIKE OXYGENASE 2-like
A	LOC103456011	912.845	17.0111	1.5115	166.807	319.624	319.454	late embryogenesis abundant protein At1g64065-like
A	LOC103440276	103.828	0.783903	0.103335	90.1313	67.0855	137.177	aldehyde oxidase GLOX1-like
A	LOC103413206	140.717	0.00010001	0.247651	70.4928	55.2974	57.723	bZIP transcription factor 53-like
A	LOC103433530	44.5609	0.55533	0.00010001	127.888	113.945	69.4693	probable glutathione S-transferase
A	LOC103430768	860.67	23.0002	37.9656	2419.44	2389.76	3059.72	major allergen Pru av 1-like
A	LOC103425360	0.00010001	0.00010001	3.77996	76.9137	88.5967	76.2546	60S ribosomal protein L5
A	LOC103447984	1079.56	23.661	4.85893	617.62	683.808	711.525	blue copper protein-like isoform X2
A	LOC103447266	11.9988	29.4995	1.18535	183.941	545.168	446.001	non-specific lipid-transfer protein 1-like
A	LOC103418130	618.237	7.28959	0.883131	122.885	201.341	125.762	blue copper protein-like
A	LOC103403704	99.4564	19.406	1.96309	492.476	661.055	532.489	major allergen Mal d 1-like
A	LOC103445994	410.165	7.21811	0.462822	176.191	123.683	147.813	VQ motif-containing protein 22
A	LOC103418590	112.376	1.42826	0.0668913	31.3946	107.129	176.698	4-hydroxycoumarin synthase 1
A	LOC103447993	701.756	7.5354	1.02643	118.955	195.69	119.412	blue copper protein-like
A	LOC103449511	0.00010001	0.00010001	0.00010001	53.2421	55.6096	47.9373	ubiquitin-conjugating enzyme E2 variant 1D
A	LOC103456249	871.213	15.4563	0.946962	99.4157	158.452	241.108	3,5-dihydroxybiphenyl synthase
A	LOC103422644	8.12307	17.3979	0.736099	130.656	384.853	321.258	non-specific lipid-transfer protein 1-like
A	LOC103411247	209.977	2.41558	0.415667	126.903	58.0614	177.551	NADPH:quinone oxidoreductase-like
A	LOC103452835	1269.06	35.7282	66.8517	3700.13	3653.9	4492.8	major allergen Pru av 1-like
A	LOC103445443	416.766	3.81269	3.22894	375.262	118.255	281.86	glutathione transferase GST 23-like
A	LOC103429285	47.8863	0.318897	0.00010001	74.6641	65.8712	108.608	beta-amyrin synthase
A	LOC103428021	1.34656	0.00010001	0.00010001	96.4818	52.8203	47.2809	glutathione transferase GST 23-like
A	LOC103435783	5.14082	0.00010001	0.00010001	115.202	61.7336	56.0641	glutathione transferase GST 23-like
A	LOC103422099	151.89	5.37136	4.131	488.963	366.195	459.778	protein DMR6-LIKE OXYGENASE 2-like
A	LOC103446600	273.941	6.46189	1.4563	217.803	104.278	449.654	NAD(P)H dehydrogenase (quinone) FQR1-like
A	LOC103403673	1506.79	50.2784	30.3828	2835.66	3469.51	2283.17	major allergen Mal d 1-like
A	LOC103403677	677.196	103.739	15.2543	2494.97	3183.78	2458.57	major allergen Mal d 1-like
A	LOC103402158	29.4855	1.49027	0.787772	150.793	170.462	167.071	TMV resistance protein N-like
A	LOC103452958	176.516	1.20513	0.100974	105.34	49.9978	56.2589	probable glutathione S-transferase
A	LOC103455684	140.27	2.01702	0.273185	92.2903	163.632	75.0045	#N/A
A	LOC103436625	14.5524	0.0642413	0.00010001	86.4747	140.068	24.3505	protein DMR6-LIKE OXYGENASE 1-like
A	LOC103420899	0.00010001	0.00010001	0.00010001	61.5612	37.9633	44.847	probable 1-acylglycerol-3-phosphate O-acyltransferase
A	LOC103445442	326.556	3.21486	2.62073	304.068	96.4782	238.332	glutathione transferase GST 23-like
A	LOC103440565	503.113	3.98741	0.424254	42.3353	27.1365	107.933	uncharacterized protein LOC103440565
A	LOC103424010	366.688	5.74003	0.536051	157.51	73.7582	113.668	probable glutathione S-transferase
A	LOC103452838	544.988	23.3593	2.59871	416.38	342.667	530.188	major allergen Mal d 1-like
A	LOC103403705	25.2999	1.01955	0.684087	124.132	161.91	111.075	#N/A
A	LOC103402937	19.7464	1.3552	0.516524	119.889	110.865	171.456	protein NRT1/ PTR FAMILY 4.6-like
A	LOC103447995	31.849	0.327793	0.0232397	68.871	64.0343	96.3142	beta-amyrin 28-oxidase-like isoform X1
A	LOC103430711	713.423	6.4561	0.462151	25.984	56.6358	41.2736	uncharacterized protein LOC103430711
A	LOC103439452	318.25	14.7698	0.909277	196.55	183.523	256.239	caffeic acid 3-O-methyltransferase-like
A	LOC103419198	230.821	2.25591	0.166072	16.5014	15.4181	138.619	endochitinase EP3-like
A	LOC103445566	140.323	1.03116	0.206938	76.812	38.3779	75.8616	probable glutathione S-transferase isoform X1
A	LOC103418758	0.385442	0.249829	0.558386	69.5762	50.5235	53.303	#N/A
A	LOC103409159	70.4364	3.36072	3.64085	336.791	304.683	237.918	probable glutathione S-transferase
A	LOC103451886	26.9891	12.3672	1.54341	387.634	269.64	284.591	glutathione S-transferase U17-like
A	LOC103453478	0.00010001	0.00010001	0.00010001	35.15	40.3201	47.0004	cellulose synthase-like protein E2
A	LOC103416678	136.607	1.01594	0.280821	80.2476	25.7881	89.0906	GDSL esterase/lipase 5-like
A	LOC103438045	29.26	0.616714	1.12184	113.894	111.591	126.665	probable glutathione S-transferase
A	LOC103407511	90.1754	2.12301	0.295042	61.4398	140.179	110.271	LOW QUALITY PROTEIN: 4-hydroxycoumarin synthase 1-like, partial
A	LOC103434807	157.247	1.62811	0.632028	91.3216	81.1967	95.5099	zinc finger protein ZAT12-like
A	LOC103425112	32.9572	0.571468	2.10714	188.035	60.23	170.478	probable cinnamyl alcohol dehydrogenase
A	LOC103421611	88.6644	0.26977	3.0077	174.211	70.8425	103.26	LOW QUALITY PROTEIN: probable aldo-keto reductase 2
A	LOC103416119	0.00010001	0.00010001	0.00010001	43.2829	35.5818	40.7814	LOW QUALITY PROTEIN: ethylene-responsive transcription factor ERF060-like
A	LOC108173417	77.2814	0.850445	0.131038	53.7573	94.2432	63.5886	#N/A
A	LOC103428002	49.681	0.46266	0.196238	101.082	21.1272	93.7016	cytochrome P450 94A1-like
A	LOC103449480	48.3386	0.396262	0.00010001	63.5053	57.8479	62.3576	1-aminocyclopropane-1-carboxylate oxidase homolog 4-like
A	LOC103405945	509.814	4.56871	0.375234	11.1934	31.6974	43.2326	pectinesterase 2
A	LOC103424356	311.621	2.28523	0.172977	26.5978	20.2854	63.3764	reticuline oxidase-like protein
A	LOC103450600	3.15732	1.39094	0.864003	43.3024	146.294	125.594	uncharacterized acetyltransferase At3g50280-like
A	LOC103450490	395.19	4.58407	0.322726	66.9094	54.617	28.3592	cytochrome P450 82A3-like
A	LOC103419230	790.388	16.4906	17.0166	839.586	475.266	1381.29	basic 7S globulin-like
A	LOC103451290	65.2973	0.00010001	0.00010001	28.4509	0.00010001	24.5586	probable protein disulfide-isomerase A6
A	LOC103442599	0.00010001	0.0524077	0.00010001	38.383	37.5775	38.0003	uncharacterized protein LOC103442599
A	LOC103451930	66.1291	0.475817	0.065653	53.0515	38.3241	77.5543	#N/A
A	LOC103431817	4.46933	0.00010001	0.00010001	7.08715	106.629	63.4051	zingipain-2-like
A	LOC103410839	183.779	1.28344	0.230746	57.9136	28.1019	56.8023	7-deoxyloganetin glucosyltransferase-like
A	LOC103455021	215.424	3.54702	0.219337	20.582	68.5994	104.675	4-hydroxycoumarin synthase 1 isoform X1
A	LOC103414908	288.067	27.6088	5.90651	524.759	713.974	855.804	esterase-like, partial
A	LOC103441693	113.529	1.04024	0.049171	30.9954	85.4428	36.614	pectin acetylesterase 8-like
A	LOC103403223	13.4077	0.116493	0.00010001	7.25225	108.381	65.0664	zingipain-2-like isoform X1
A	LOC103444963	135.634	5.08268	3.90679	319.162	243.761	300.703	protein DMR6-LIKE OXYGENASE 2-like
A	LOC103419371	261.68	11.9779	0.790842	143.651	133.114	179.683	caffeic acid 3-O-methyltransferase-like
A	LOC103431049	5.63066	0.00010001	0.413945	65.0302	36.1135	90.3353	cytochrome P450 CYP72A219-like
A	LOC103440381	263.03	21.661	5.7639	461.835	611.969	760.539	major allergen Mal d 1-like
A	LOC103442252	424.155	5.91548	21.7448	852.559	326.229	509.583	probable aldo-keto reductase 2
A	LOC103408216	575.898	16.185	2.63961	189.936	178.218	332.204	endochitinase PR4-like
A	LOC103445446	1452.82	41.9224	9.8142	747.093	576.715	726.732	probable glutathione S-transferase
A	LOC103455731	82.5177	0.733643	0.0479283	19.6926	66.1497	61.5321	endochitinase-like
A	LOC103455871	17.8416	0.408243	1.07394	68.995	82.8824	121.21	phytosulfokines-like
A	LOC103403702	1973.37	41.6746	20.0984	1060.11	1175.56	947.86	major allergen Mal d 1-like
A	LOC103430970	225.03	21.8574	5.11114	406.598	575.425	665.527	esterase-like, partial
A	LOC103439643	392.452	5.15306	0.882754	66.6961	55.4846	77.2276	#N/A
A	LOC103433014	7864.7	99.2512	36.9087	476.871	1136.26	1464.14	protein P21
A	LOC103442020	31.4479	4.12285	0.219782	128.45	176.249	9.16155	cytochrome P450 82A3-like
A	LOC103421504	1.60289	3.39841	4.37602	140.574	86.1185	165.022	uncharacterized protein LOC103421504
A	LOC103432770	1007.36	25.9806	5.33247	265.232	264.672	479.909	endochitinase EP3-like
A	LOC103447446	79.4393	0.580105	0.056046	33.4743	30.9278	66.3632	(R)-mandelonitrile lyase 2-like
A	LOC103412438	156.446	22.4007	0.812983	181.213	146.32	268.923	polyphenol oxidase, chloroplastic-like
A	LOC103406962	46.0567	0.914744	0.00010001	41.7274	66.0852	64.428	cellulose synthase-like protein E1 isoform X1
A	LOC103432708	187.142	1.77985	0.635327	83.5047	18.6392	52.8505	LOW QUALITY PROTEIN: cytochrome P450 81E8-like
A	LOC103447693	8.69273	0.189804	0.037685	48.19	41.7374	71.9438	uncharacterized protein LOC103447693
A	LOC103424764	88.859	1.13171	0.0810353	15.2211	50.6233	77.5861	4-hydroxycoumarin synthase 1-like
A	LOC103443354	1697.62	32.3049	11.358	268.111	453.623	780.332	acidic endochitinase-like
A	LOC103447126	46.2167	10.6548	1.20768	187.855	229.251	220.138	beta-glucosidase 12-like
A	LOC103406318	90.7674	4.32327	0.16675	102.998	84.2671	72.5602	expansin-A4-like
A	LOC103448528	73.4144	1.04855	0.476433	60.1586	42.8414	95.6629	universal stress protein PHOS32-like
A	LOC103436491	370.192	11.6136	1.9481	132.594	233.325	139.545	alpha-amylase-like
A	LOC103407035	67.5372	0.274852	0.019308	17.437	37.1772	53.5196	endochitinase-like
A	LOC103426312	7.91949	30.315	1.6377	147.307	377.774	134.382	trans-resveratrol di-O-methyltransferase-like
A	LOC103411523	68.905	0.781276	0.0329723	51.8593	27.3431	58.1292	#N/A
A	LOC103411522	127.584	1.08831	0.171168	46.004	22.5709	48.9628	#N/A
A	LOC103435610	0.111971	0.704745	1.16967	32.2379	79.0702	39.6924	cationic amino acid transporter 1-like
A	LOC103412853	4.12696	0.0470287	7.0697	96.5428	83.9164	81.892	tropinone reductase homolog At2g29330-like isoform X1
A	LOC103409906	70.1246	4.79813	15.6421	440.691	438.832	408.286	glutathione transferase GST 23-like
A	LOC103444729	3416.36	173.975	20.5792	1153.97	1533.52	1511.17	tryptophan aminotransferase-related protein 4
A	LOC103410927	96.4254	0.947626	0.0512263	13.7242	69.4454	30.7445	pectin acetylesterase 8-like
A	LOC103433453	651.286	11.876	9.4076	471.215	269.832	370.884	aldo-keto reductase family 4 member C10-like
A	LOC103413526	123.231	1.99368	0.527311	64.8011	57.8284	70.008	syntaxin-121-like
A	LOC103441289	6.90022	0.00010001	0.00010001	164.855	7.40094	5.48754	early nodulin-55-2-like
A	LOC103437427	96.2837	0.950226	0.0230113	41.2338	33.1847	36.7423	methionine gamma-lyase
A	LOC103434461	0.148601	28.091	10.0311	116.249	141.457	100.583	1-aminocyclopropane-1-carboxylate oxidase 2
A	LOC103411960	0.00010001	0.00010001	0.00010001	27.8556	33.4538	26.0328	probable enoyl-CoA hydratase 2, mitochondrial
A	LOC108174002	53.6982	4.77756	0.726942	103.998	121.342	150.204	alpha-L-fucosidase 3-like
A	LOC103445889	0.00010001	0.00010001	0.00010001	9.77071	54.3993	27.887	#N/A
A	LOC103436376	581.487	18.6288	1.99936	25.5478	112.958	137.155	glucan endo-1,3-beta-glucosidase-like
A	LOC103441452	121.071	0.928899	0.021698	30.0549	13.9296	34.3805	7-deoxyloganetin glucosyltransferase-like
A	LOC103438183	5.81708	311.63	3.53524	62.8185	144.872	249.581	2-isopropylmalate synthase A-like, partial
A	LOC103410840	98.4798	0.672097	0.00010001	31.3171	13.843	35.023	7-deoxyloganetin glucosyltransferase-like
A	LOC103403567	126.084	1.69888	0.071399	23.0525	55.3873	22.557	uncharacterized protein LOC103403567
A	LOC103425641	147.026	6.06946	0.443201	46.913	109.848	6.94292	major allergen Pru ar 1-like
A	LOC103435876	69.5622	0.542588	0.045077	48.7307	20.127	30.136	putative quinone-oxidoreductase homolog, chloroplastic
A	LOC103411280	160.067	16.154	0.701606	79.11	132.923	165.438	1-aminocyclopropane-1-carboxylate oxidase
A	LOC103452841	793.702	92.812	10.7581	780.895	719.323	1238.81	major allergen Mal d 1-like
A	LOC103429022	179.232	2.69331	8.55406	295.089	111.22	177.148	#N/A
A	LOC103413880	0.829875	0.253265	0.105338	5.71985	53.4014	53.4851	LOW QUALITY PROTEIN: BAHD acyltransferase DCR-like
A	LOC103409586	137.367	1.99847	3.84222	130.211	119.799	113.143	protein LURP-one-related 12-like
A	LOC103442380	0.00010001	0.341529	0.344994	35.711	16.4654	47.0629	#N/A
A	LOC103450046	168.03	5.57512	1.31573	104.717	60.8215	150.604	phenylalanine ammonia-lyase 1
A	LOC103406377	101.607	1.32226	0.102101	31.1877	26.749	46.826	F-box protein At2g39490-like
A	LOC103432560	0.00010001	0.00010001	0.00010001	71.0775	5.46263	15.1892	endo-1,3;1,4-beta-D-glucanase-like
A	LOC103415151	99.3574	0.199771	0.857436	56.7363	6.72706	19.0731	probable mannitol dehydrogenase
A	LOC103447443	45.1984	0.762751	0.0734103	50.1645	37.5755	40.2293	#N/A
A	LOC108172150	54.8109	0.633977	0.00010001	35.1417	36.5855	33.3988	#N/A
A	LOC103445094	1.43581	131.635	13.4002	136.203	242.093	133.195	uncharacterized acetyltransferase At3g50280-like
A	FPPS	41.2372	10.0794	0.945661	134.496	127.667	190.281	farnesyl pyrophosphate synthase 2
A	LOC103436604	0.306223	0.162199	0.183425	20.6905	34.9501	37.9664	ABC transporter G family member 11-like
A	LOC108172151	56.5694	0.931396	0.00010001	39.9917	37.8777	34.3204	#N/A
A	LOC103422977	0.00010001	0.00010001	0.00010001	24.8192	36.0074	15.6639	protein translation factor SUI1 homolog
A	LOC103434427	205.985	8.50593	5.28411	260.521	213.947	282.076	cytochrome b561 and DOMON domain-containing protein At5g47530-like
A	LOC103409760	3.90557	318.711	11.6435	91.7752	239.417	279.153	2-isopropylmalate synthase A-like
A	LOC103428490	0.00010001	0.00010001	0.012309	38.5536	34.8585	3.80813	cytochrome P450 CYP736A12-like
A	LOC103427739	72.5653	0.83534	0.081545	30.5357	42.2059	25.4774	calmodulin-like
A	LOC103452602	455.42	9.25306	2.91283	101.924	72.0016	146.415	1,4-dihydroxy-2-naphthoyl-CoA thioesterase 1-like
A	LOC103439178	127.244	1.0529	0.124554	17.0609	16.2645	32.5054	probable carboxylesterase 12
A	LOC103438726	185.833	2.64145	4.87351	123.801	140.476	111.487	uncharacterized protein LOC103438726
A	LOC108172479	54.322	0.892789	0.00010001	38.5136	36.4924	33.099	#N/A
A	LOC103416961	0.00010001	0.00010001	0.00010001	26.1297	28.5329	18.7013	uncharacterized protein LOC103416961
A	LOC103442758	116.135	1.93499	6.29374	219.039	83.1487	125.859	#N/A
A	LOC103423368	97.9582	3.30695	0.48936	65.4879	33.8064	90.8788	phenylalanine ammonia-lyase 1-like
A	LOC103452346	25.5439	6.12037	1.47965	168.729	130.328	132.253	glutathione S-transferase U17-like, partial
A	LOC103431506	95.7212	1.26874	0.0285717	7.4805	10.6122	56.3903	endochitinase EP3-like, partial
A	LOC103440971	0.0173183	0.00010001	0.0121453	23.5777	30.3189	19.1769	putative disease resistance protein At4g11170
A	LOC103408711	78.5053	1.58525	1.40079	60.362	91.7919	67.9209	uncharacterized protein LOC103408711
A	LOC103415288	44.0438	0.337655	0.449051	93.5096	15.5939	15.7351	protein DMR6-LIKE OXYGENASE 2-like
A	LOC103429696	203.849	3.79587	0.543498	55.9992	18.0619	34.2776	putative 12-oxophytodienoate reductase 11, partial
A	LOC103424358	177.727	3.59356	10.466	215.57	236.929	196.313	heat stress transcription factor B-3-like
A	LOC103432932	88.4658	0.621078	0.037238	31.0079	20.1583	16.2729	cytochrome P450 71A26-like
A	LOC103436524	23.9015	9.1797	68.8797	483.477	646.394	438.107	pathogen-related protein-like isoform X2
A	LOC103443008	14.2398	0.974483	0.039823	48.9186	44.0519	52.5976	protein DETOXIFICATION 35-like
A	LOC103446513	0.00010001	0.00010001	0.00010001	14.7261	0.00010001	47.1682	protein transport protein Sec61 subunit alpha-like
A	LOC103411278	162.935	16.5659	1.1152	80.5566	136.511	169.226	1-aminocyclopropane-1-carboxylate oxidase
A	LOC103410915	59.02	2.4371	0.113284	59.5255	30.0217	60.5581	boron transporter 4-like
A	LOC103443849	153.054	1.32974	0.328174	29.4474	6.22911	14.6661	short-chain type dehydrogenase/reductase-like
A	LOC103444425	87.1237	1.06289	0.0872187	26.4179	30.9321	25.8185	E3 ubiquitin-protein ligase ATL41-like
A	LOC103432503	70.6456	8.9698	0.00010001	34.1167	113.594	45.9764	LOW QUALITY PROTEIN: S-adenosylmethionine synthase 2-like
A	LOC103429742	12.6864	6.7713	0.733063	77.9247	158.168	81.0668	farnesyl pyrophosphate synthase 2
A	LOC103441424	94.6075	0.986825	0.0936627	24.5372	14.0406	32.3727	7-deoxyloganetin glucosyltransferase-like
A	LOC103406161	0.00010001	0.00010001	0.00010001	24.0306	26.7568	16.9752	(+)-neomenthol dehydrogenase-like
A	LOC103428350	24.7855	0.744348	0.611737	62.0647	37.7515	61.7822	probable WRKY transcription factor 31
A	LOC103409914	0.00010001	0.00010001	0.00010001	22.1787	24.8404	20.2795	7-deoxyloganetic acid glucosyltransferase-like
A	LOC108170941	90.5818	0.569915	0.00010001	11.3884	22.2964	19.4286	uncharacterized protein LOC108170941
A	LOC103433549	94.2339	0.763896	0.031037	23.4707	14.5018	21.4158	laccase-7-like
A	LOC103403474	64.1495	1.61585	0.12971	33.6381	50.2105	34.8713	L-lactate dehydrogenase B
A	LOC103434159	38.7033	0.00010001	0.00010001	41.6656	5.27096	18.0242	probable aldo-keto reductase 1
A	LOC103417562	161.157	1.48843	3.01202	100.078	35.3922	50.5856	probable mannitol dehydrogenase
A	LOC103406824	18.7736	0.523302	0.453797	38.5643	48.6992	55.5263	uncharacterized protein LOC103406824
A	LOC103420552	181.745	2.33431	1.72885	63.0211	26.0671	65.557	ethylene-responsive transcription factor ERF114-like
A	LOC103443264	1153.63	73.5099	5.65167	203.925	166.3	275.905	sugar transport protein 13-like
A	LOC103405290	59.8663	0.870481	0.00010001	37.5003	19.1182	29.1015	transcription factor JUNGBRUNNEN 1-like
A	LOC103433166	68.9087	3.36484	2.44269	152.692	95.4185	109.792	ethylene-responsive transcription factor ERF113
A	LOC103446702	170.784	1.55152	3.48224	103.628	37.1688	53.0578	probable mannitol dehydrogenase
A	LOC103437348	438.231	27.2217	5.47715	352.666	243.128	269.338	salutaridine reductase-like
A	LOC103425934	77.0875	9.80128	0.505273	62.405	104.396	101.466	protein NUCLEAR FUSION DEFECTIVE 4-like
A	LOC103405875	20.631	5.65051	1.66522	144.114	116.22	121.124	microsomal glutathione S-transferase 3-like
A	LOC103424034	1.58862	0.584698	4.23194	44.2242	72.815	53.8436	endo-1,3;1,4-beta-D-glucanase-like
A	LOC103431930	0.00010001	0.00010001	0.00010001	25.5136	19.9264	18.7479	(+)-neomenthol dehydrogenase-like
A	LOC103430872	164.029	3.55417	1.76257	61.194	69.6805	82.622	ammonium transporter 1 member 1-like
A	LOC103419782	144.67	5.85143	6.60941	271.53	151.891	207.231	glutathionyl-hydroquinone reductase YqjG-like
A	LOC103453520	116.216	2.49333	1.24625	52.1144	59.4499	67.977	ammonium transporter 1 member 1
A	LOC103429659	51.2932	0.373857	0.620093	35.882	6.78098	49.8334	protein SRG1-like
A	LOC103450583	40.5502	0.660082	0.015041	41.1181	28.2797	22.0555	cytochrome P450 82A3-like
A	LOC103427712	91.9833	1.63745	0.0591623	37.939	8.42488	22.284	putative 12-oxophytodienoate reductase 11, partial
A	LOC103433945	25.8305	2.79603	1.41673	160.89	16.8137	97.3423	probable linoleate 9S-lipoxygenase 5
A	LOC103411644	133.071	2.44467	0.112561	21.922	16.6738	26.3574	ABC transporter G family member 35-like
A	LOC103449824	53.9689	14.2114	2.05713	147.162	220.814	174.167	polyol transporter 5-like isoform X2
A	LOC103437352	518.031	41.6391	9.18807	650.968	416.359	344.703	salutaridine reductase-like
A	LOC103412333	264.311	44.8087	9.62904	639.009	494.481	622.233	beta-amyrin 28-oxidase-like
A	LOC103453058	0.166181	0.00010001	0.959856	74.0514	5.43976	13.8076	endo-1,3;1,4-beta-D-glucanase-like
A	LOC103435879	60.4454	0.737941	0.191985	41.5767	18.0645	25.0632	putative quinone-oxidoreductase homolog, chloroplastic
A	LOC103400403	2027.82	49.1019	35.8787	864.844	791.984	794.427	blue copper protein-like
A	LOC103429692	131.702	30.9429	1.11496	77.3228	104.053	215.23	polyphenol oxidase, chloroplastic-like
A	LOC103429041	0.00010001	0.00010001	0.00010001	24.8905	8.20692	29.7274	#N/A
A	LOC103428912	0.121329	1.72599	0.134048	8.8333	52.0383	31.3417	agamous-like MADS-box protein AGL11
A	LOC103426211	26.6293	7.01129	1.72077	150.243	117.864	124.89	microsomal glutathione S-transferase 3-like
A	LOC103454572	405.012	8.71732	4.0882	125.512	63.8377	121.465	putative methyltransferase DDB_G0268948
A	LOC103405591	12.4121	0.942987	0.232904	44.3136	38.0116	54.3208	shikimate O-hydroxycinnamoyltransferase-like
A	LOC103432933	49.3103	0.400825	0.0307617	29.2325	22.213	17.8882	cytochrome P450 71A26-like
A	LOC103451813	0.263729	0.784799	0.00010001	22.7595	20.1646	36.6599	extracellular ribonuclease LE
A	LOC103422180	163.936	5.08199	0.333537	17.1247	49.9863	12.2497	3\'-hydroxy-N-methyl-(S)-coclaurine 4\'-O-methyltransferase 2-like
A	LOC103431365	9.35725	0.035884	0.00010001	42.955	0.685974	22.4391	2-alkenal reductase (NADP(+)-dependent)-like
A	LOC103406569	915.082	27.3851	12.8959	189.893	314.573	509.388	acidic endochitinase-like
A	LOC103423157	4.58395	0.00010001	0.00010001	69.4341	10.3301	14.7954	alpha carbonic anhydrase 7-like
A	LOC103454260	4.32028	2.33686	1.47288	48.7968	77.9171	83.2457	delta(12)-fatty-acid desaturase FAD2-like
A	LOC103419341	349.61	55.3611	2.75475	330.649	88.2138	99.639	glutathione S-transferase L3-like
A	LOC103450270	67.949	1.85166	0.11222	39.8592	9.35009	38.8669	aldo-keto reductase family 4 member C10-like isoform X2
A	LOC103452281	212.227	4.77535	9.86136	222.592	132.051	188.484	uncharacterized protein LOC103452281
A	LOC103443776	120.524	2.24177	0.130647	19.9045	16.2352	24.1834	ABC transporter G family member 35-like
A	LOC103406793	18.3711	0.368031	0.316359	41.4655	34.6493	32.5095	gamma-glutamyltranspeptidase 3-like
A	LOC103444211	9.87967	0.575067	1.50223	69.1322	57.5299	40.4138	#N/A
A	LOC103422998	115.587	21.4571	0.908887	129.963	112.078	74.7186	cytochrome P450 CYP736A12-like
A	LOC103449313	203.389	5.99468	2.59659	114.276	78.9711	80.104	DNA ligase 1-like
A	LOC103409042	10.6934	0.0981767	0.00010001	19.0028	28.9365	39.1429	probable potassium transporter 13 isoform X2
A	LOC103427992	0.00010001	0.00010001	0.00010001	21.8873	18.5138	17.4774	disease resistance protein TAO1-like
A	LOC103408136	26.6311	3.91434	4.79277	166.565	118.081	168.694	major allergen Pru ar 1-like
A	LOC103421507	0.00010001	0.00010001	0.00010001	19.4444	20.5201	17.5791	#N/A
A	LOC103452867	26.4263	1.15102	0.14969	39.4614	30.3556	48.0501	#N/A
A	LOC103426504	27.9458	0.38686	0.0713643	29.2346	38.8275	16.535	uncharacterized protein LOC103426504
A	LOC103403327	18.0182	0.238391	0.376025	36.7776	13.4924	52.7229	cytochrome P450 71B37-like
A	LOC103452965	462.322	137.269	8.09434	659.907	481.892	505.053	probable inactive 2-oxoglutarate-dependent dioxygenase AOP2
A	LOC103404148	186.511	5.95784	4.06941	107.101	151.439	115.363	GEM-like protein 5
A	LOC103448683	8.81807	0.144727	0.0184553	15.8081	54.0931	21.5122	L-type lectin-domain containing receptor kinase VII.1
A	LOC103403040	178.707	2.49073	5.77866	87.2961	105.043	78.9324	heat shock factor protein HSF24
A	LOC103412298	956.13	117.63	9.28341	349.066	492.934	465.762	late embryogenesis abundant protein At1g64065-like
A	LOC103428379	1.25643	0.00010001	4.52816	32.2045	45.2598	35.8752	protein DETOXIFICATION 43-like isoform X3
A	LOC103433529	217.879	10.7856	36.2379	752.402	535.082	315.36	glutathione S-transferase U8-like
A	LOC103448503	125.429	22.8512	1.18225	138.272	120.072	79.8721	cytochrome P450 CYP736A12-like
A	LOC103447553	0.00010001	0.00010001	0.00010001	13.8547	20.7195	21.1279	triphosphate tunel metalloenzyme 3-like
A	LOC103416939	94.6633	3.29117	3.80022	97.4984	126.667	100.236	#N/A
A	LOC103449761	12.8679	0.294671	0.28282	30.0086	38.9994	33.2276	heat stress transcription factor B-3
A	LOC103454899	46.408	1.91899	0.491356	43.2208	37.3074	58.1574	mitochondrial phosphate carrier protein 2, mitochondrial-like
A	LOC103404052	0.834147	4.61244	1.51105	22.8439	79.901	56.5856	early nodulin-75-like
A	LOC103418586	0.00010001	0.00010001	0.00010001	18.0458	22.5639	14.4171	cinnamoyl-CoA reductase 1-like
A	LOC103454301	15.5635	0.079754	0.00412368	43.8684	3.22922	21.9462	pleiotropic drug resistance protein 1-like isoform X2
A	LOC103454870	407.079	10.6163	19.5355	398.072	241.182	331.784	uncharacterized protein LOC103454870
A	LOC103454106	29.6202	2.9887	0.971713	53.5603	73.7876	84.7992	alpha-L-fucosidase 3-like
A	LOC103452439	52.5458	0.635758	0.0374923	6.50311	8.97686	39.0114	late embryogenesis abundant protein 2-like
A	LOC103421489	217.853	6.25537	2.38778	56.3528	76.923	82.9197	zinc finger protein ZAT12
A	LOC103413788	57.1847	1.93198	0.0818593	31.169	9.95852	42.7452	aldo-keto reductase family 4 member C10-like isoform X2
A	LOC103435657	512.5	167.703	9.84408	744.646	525.435	556.643	probable inactive 2-oxoglutarate-dependent dioxygenase AOP2
A	LOC103436325	5.75274	1.00167	8.47574	77.2556	76.6457	85.8963	uncharacterized protein LOC103436325
A	LOC103441453	8.82053	0.17545	0.00010001	30.5851	14.8341	37.7426	7-deoxyloganetin glucosyltransferase-like
A	LOC103412986	0.279674	0.649552	1.3331	29.7994	29.2273	31.2906	uncharacterized protein LOC103412986
A	LOC103409925	203.138	19.4561	39.4608	781.39	723.988	673.663	probable glutathione S-transferase, partial
A	LOC103417686	46.775	6.27089	0.23612	40.7785	60.6283	64.5806	protein NUCLEAR FUSION DEFECTIVE 4-like, partial
A	LOC103416302	22.5718	12.1049	3.71448	208.831	135.839	190.926	pathogen-related protein-like
A	LOC103416301	45.2243	1.13725	0.014018	19.1978	40.0522	14.7999	caffeic acid 3-O-methyltransferase 1-like
A	LOC103436547	779.138	122.197	35.4607	1636.55	1290.02	1587.99	protein DMR6-LIKE OXYGENASE 2-like
A	LOC103425576	8.92886	0.0759827	0.0274087	31.0572	8.51638	37.5908	probable WRKY transcription factor 61
A	LOC103439546	13.1401	0.479414	0.0285717	26.004	31.1555	30.2953	methylesterase 17-like
A	LOC103435177	57.423	2.79952	0.280887	42.9021	31.7346	40.0846	uncharacterized protein LOC103435177
A	LOC103400268	29.7372	0.407039	0.0449533	8.3388	24.8786	33.9439	#N/A
A	LOC103410166	88.2746	1.14588	0.141618	12.739	12.208	18.9818	alpha-amylase-like
A	LOC103443344	1182.58	67.3002	37.4586	580.379	969.338	1549.36	acidic endochitinase-like
A	LOC103410790	0.00010001	0.00010001	0.00010001	16.4482	17.2754	17.1237	ubiquitin-40S ribosomal protein S27a-like
A	LOC103427102	363.027	34.7905	3.63548	115.451	203.44	152.167	glutathione transferase GST 23-like
A	LOC103433538	32.3882	1.16219	0.00010001	22.0553	26.7539	35.7353	caffeic acid 3-O-methyltransferase-like
A	LOC103423852	84.7482	0.730448	0.085036	12.2243	5.59722	12.149	VQ motif-containing protein 20-like
A	LOC103400019	80.7394	1.42241	0.326215	17.4291	21.0846	28.63	chitotriosidase-1
A	LOC103445006	11.4191	0.169661	0.00010001	19.3816	33.8948	22.8618	alcohol dehydrogenase-like 1
A	LOC103437898	140.704	5.83961	2.48446	77.8464	61.8963	116.735	#N/A
A	LOC103455789	580.865	40.2416	19.5087	586.813	491.89	719.226	lysine histidine transporter-like 8
A	LOC103446416	0.173244	0.902957	0.024126	25.3649	20.1114	19.5048	heat stress transcription factor B-2a-like isoform X1
A	LOC103403467	0.737231	0.03602	0.027304	24.5834	14.6073	21.5016	D-galacturonate reductase-like
A	LOC103427006	135.861	5.88301	3.85829	102.846	117.359	117.793	cinnamoyl-CoA reductase 1-like
A	LOC103412344	31.6346	0.423179	0.139795	18.2375	23.8099	27.9434	tetrahydrocannabinolic acid synthase-like
A	LOC103413625	22.3493	5.9032	0.542716	61.6013	65.8963	75.0161	putative polyol transporter 1, partial
A	LOC108169752	10.4596	0.00010001	0.00010001	24.2791	10.0071	33.1728	#N/A
A	LOC103430265	80.9217	8.52186	0.760233	39.2256	62.357	91.3294	phenylalanine ammonia-lyase 1
A	LOC103432798	150.258	4.51678	0.549092	23.069	13.9649	27.5939	uncharacterized protein LOC103432798
A	LOC103441854	171.935	3.52827	1.7049	29.8951	19.5648	55.4753	acidic mammalian chitinase-like
A	LOC103402190	8.24497	0.0557357	0.00010001	22.7751	24.4841	23.024	salicylic acid-binding protein 2-like
A	LOC103438049	88.8961	140.922	9.10036	412.255	474.923	669.649	probable S-adenosylmethionine-dependent methyltransferase At5g38780 isoform X1
A	LOC103412792	58.9015	0.905287	1.38194	37.9558	27.3662	44.3309	UDP-glycosyltransferase 87A1-like
A	LOC103446505	98.0435	2.6212	0.406762	37.5941	10.615	19.1815	putative 12-oxophytodienoate reductase 11, partial
A	LOC103420111	139.87	5.88908	8.94364	209.336	104.447	205.69	LOW QUALITY PROTEIN: nitronate monooxygenase-like
A	LOC103443396	125.333	2.41888	15.4277	182.915	69.6386	128.412	crocetin glucosyltransferase, chloroplastic-like
A	LOC103415803	24.9988	0.200749	0.00010001	15.9163	14.1511	28.5538	bark storage protein A-like
A	LOC103420080	184.431	14.4953	1.90059	15.7052	102.369	77.0161	glucan endo-1,3-beta-glucosidase-like
A	LOC103405792	47.814	11.4584	0.851751	19.3642	123.592	87.6064	thaumatin-like protein 1a
A	LOC103412947	131.247	5.61076	7.66723	188.546	122.959	152.184	UDP-glycosyltransferase 71K1-like
A	LOC103412836	157.542	7.2811	2.30898	72.9174	76.8212	83.7026	cinnamoyl-CoA reductase 1-like
A	LOC103413120	0.00010001	0.00010001	0.00010001	15.2615	17.1085	14.5795	uncharacterized protein LOC103413120
A	LOC103428553	316.671	32.0844	3.28402	96.5535	167.762	121.527	glutathione transferase GST 23-like
A	LOC103424368	22.7616	1.73233	0.108952	6.57055	46.0015	41.2781	glucan endo-1,3-beta-glucosidase, basic isoform-like
A	LOC103433851	85.3985	10.8899	0.131294	19.9438	49.2948	33.8821	LOW QUALITY PROTEIN: galactinol synthase 2
A	LOC103419415	0.869081	0.0908013	0.333166	24.8514	20.1042	19.9079	UDP-glycosyltransferase 76E2-like
A	LOC103415176	44.3951	1.24323	1.01799	40.5215	30.811	45.6522	uncharacterized protein LOC103415176
A	LOC103445681	6.6266	0.0341947	0.00010001	54.5313	1.1464	1.23762	uncharacterized protein LOC103445681
A	LOC103428562	48.2497	0.814797	0.259235	18.9406	32.9364	8.58153	putative lactoylglutathione lyase isoform X1
A	LOC103410386	78.7812	3.75093	0.461168	6.56185	39.424	35.0477	late embryogenesis abundant protein At1g64065-like
A	LOC103409678	77.3457	2.53422	0.072781	22.2903	9.7512	22.3026	#N/A
A	LOC103452444	7.63875	2.99557	2.61117	61.0272	80.4297	87.2513	uncharacterized protein LOC103452444
A	LOC103452671	257.218	48.3507	3.90327	184.049	153.607	233.893	calmodulin-4
A	LOC103409981	70.6732	17.2723	0.624885	48.3435	57.3638	99.2767	polyphenol oxidase, chloroplastic-like
A	LOC103417407	84.6346	8.76577	0.583142	7.36752	59.8468	43.9888	thaumatin-like protein 1a
A	LOC103448267	62.7092	2.06749	2.10022	52.4641	54.0184	62.8648	caffeoyl-CoA O-methyltransferase
A	LOC103456277	24.2058	1.17575	0.181368	33.4366	28.1285	29.4843	lipase-like PAD4 isoform X1
A	LOC103422091	117.578	50.0199	7.39129	290.892	362.145	450.287	ABC transporter G family member 11-like
A	LOC103453496	21.0984	0.402673	0.00010001	12.4128	24.8644	25.7892	cellulose synthase-like protein E1
A	LOC108173744	41.2992	0.35124	0.00010001	13.5952	2.43778	16.3187	tetraketide alpha-pyrone reductase 1-like
A	LOC103446809	76.1105	7.84284	8.43076	237.491	156.955	199.271	uncharacterized protein LOC103446809
A	LOC103409729	0.00010001	0.00010001	2.38303	16.0917	23.839	20.2827	#N/A
A	LOC103452551	51.2506	3.19925	0.226731	39.3169	40.291	13.7672	methionine gamma-lyase-like
A	LOC103408400	192.122	32.5403	1.98226	170.805	50.303	47.1664	glutathione S-transferase L3-like
A	LOC103452844	761.187	65.3489	8.5999	206.347	147.467	304.542	major allergen Mal d 1-like
A	LOC103408115	6.69772	0.018027	0.00010001	28.768	0.482469	16.1256	2-alkenal reductase (NADP(+)-dependent)-like
A	LOC103418405	51.4396	1.66159	0.477095	19.1239	36.3346	30.3361	auxin-responsive protein SAUR36-like
A	LOC103421933	0.00390001	0.00992268	0.015114	14.176	15.7044	14.0339	#N/A
A	LOC103449889	11.7396	0.109735	0.114851	25.5496	18.8513	20.6379	gamma-glutamyltranspeptidase 3
A	LOC103419315	171.063	32.8524	1.87599	166.46	32.6935	49.2101	LOW QUALITY PROTEIN: glutathione S-transferase L3-like
A	LOC103413254	107.865	1.93564	6.26409	76.4167	67.4402	61.8941	FAD-dependent urate hydroxylase-like
A	LOC103408356	135.395	20.8608	0.898824	88.5261	23.8064	29.011	glutathione S-transferase L3-like
A	LOC103402249	57.0451	0.872218	0.102432	20.5082	5.20349	10.6559	#N/A
A	LOC103454540	30.31	2.36731	0.12139	6.26555	39.4237	37.2527	glucan endo-1,3-beta-glucosidase, basic isoform-like, partial
A	LOC103417632	46.4625	0.760168	0.146606	17.2124	15.1623	18.4876	putative 4-hydroxy-4-methyl-2-oxoglutarate aldolase 3
A	LOC103413205	51.724	1.5437	0.292078	26.0646	20.5105	23.4021	uncharacterized protein LOC103413205
A	LOC103446463	39.344	0.864663	0.00010001	14.2456	16.2785	20.8894	internal alternative NAD(P)H-ubiquinone oxidoreductase A1, mitochondrial-like
A	LOC103409929	0.00010001	0.00010001	0.00010001	14.0472	15.6632	12.5186	UPF0047 protein YjbQ-like
A	LOC103432245	13.3416	1.33895	0.46885	39.2998	39.8592	30.6761	ADP,ATP carrier protein 3, mitochondrial-like
A	LOC103409146	86.2709	0.817253	8.23523	75.924	12.1926	40.0482	protein ZINC INDUCED FACILITATOR-LIKE 1-like
A	LOC103452197	0.00010001	0.00010001	0.00010001	13.3862	15.1935	13.5661	uncharacterized protein LOC103452197 isoform X2
A	LOC103450635	75.8317	32.0122	1.46036	54.418	162.707	90.5605	protein DMR6-LIKE OXYGENASE 1-like
A	LOC103428481	242.908	11.7276	2.97511	47.084	84.6474	78.4152	umecyanin-like
A	LOC103401770	35.8223	1.04833	0.143624	16.1356	18.7153	30.6648	uncharacterized protein LOC103401770
A	LOC103408405	37.9671	0.335379	0.0343313	8.78186	16.6995	14.972	exocyst complex component EXO70B1-like
A	LOC103421540	625.144	141.955	7.78451	196.946	302.206	255.154	uncharacterized protein LOC103421540
A	LOC103406573	1110.45	97.3068	43.037	644.132	1206.33	1427.79	acidic endochitinase SE2-like
A	LOC103441965	26.5635	2.17998	0.0530037	31.2649	25.9994	30.2706	cytochrome P450 98A2-like
A	LOC103451955	118.321	3.94963	6.51105	103.492	75.2456	120.029	aldehyde dehydrogenase family 2 member B7, mitochondrial-like
A	LOC103435191	2.19937	0.105511	0.535642	17.1998	22.3006	30.4956	expansin-A4-like
A	LOC103415047	30.6275	2.55062	0.164917	5.79052	38.6316	37.9243	glucan endo-1,3-beta-glucosidase, basic isoform-like
A	LOC103442476	586.176	125.154	6.66382	159.14	230.999	208.046	uncharacterized protein LOC103442476
A	LOC103437801	19.3998	0.00010001	40.473	37.4352	33.1247	44.3402	ubiquitin-conjugating enzyme E2 2
A	LOC103443847	46.0767	3.26377	0.101599	27.572	23.2627	31.7179	MLO-like protein 3 isoform X1
A	LOC103412940	0.026101	0.00010001	0.212572	15.2618	15.3962	13.312	60S ribosomal protein L6-3-like
A	LOC103414590	41.6435	2.47409	0.378347	28.1675	28.8409	38.7564	#N/A
A	LOC103405966	196.547	7.61061	3.10958	63.9157	59.3193	66.9059	ABC transporter B family member 11-like
A	LOC103421307	17.3101	0.165197	0.00010001	19.7189	11.9744	19.4677	uncharacterized protein LOC103421307
A	LOC103409153	0.00010001	0.00010001	0.00010001	10.0489	18.435	11.6917	probable LRR receptor-like serine/threonine-protein kinase At1g53440
A	LOC103433362	41.6186	0.594605	0.0336417	9.07623	15.2793	14.8327	exocyst complex component EXO70A1-like
A	LOC103417873	1285.9	110.818	49.8952	692.161	1284.81	1533.33	acidic endochitinase SE2-like
A	LOC103422716	9.3897	1.00355	24.5829	78.5025	65.2871	71.8499	tropinone reductase homolog At1g07440-like isoform X1
A	LOC103448566	72.1049	2.12764	10.4485	113.366	99.464	66.3799	FAD-dependent urate hydroxylase-like
A	LOC103455779	24.3546	0.251008	0.0255383	23.4877	4.96378	14.9986	cytokinin dehydrogenase 7
A	LOC103444755	751.062	202.601	36.9275	1359.43	1133.2	1531.83	hydroxymethylglutaryl-CoA synthase
A	LOC103427010	17.0056	1.15524	0.228347	27.7749	31.3525	25.4731	cinnamoyl-CoA reductase 1-like
A	LOC103409326	5.88807	1.19601	7.78667	59.007	57.9896	68.2625	uncharacterized protein LOC103409326
A	LOC103438383	131.495	1.55987	22.3736	86.3379	59.9256	78.3414	UDP-glucose flavonoid 3-O-glucosyltransferase 7-like
A	LOC103439392	258.653	29.5819	8.78133	219.791	287.261	281.306	cytochrome b5-like
A	LOC103455159	7.6521	0.114933	0.00010001	21.9113	12.6611	22.7085	cytochrome P450 71A1-like
A	LOC103411054	26.8591	2.41483	0.117122	30.3905	26.4827	31.0033	cytochrome P450 98A2-like, partial
A	LOC103446154	24.2892	0.337956	0.071456	12.9737	17.4952	19.9932	tetrahydrocannabinolic acid synthase-like
A	LOC103439252	41.2915	0.677385	0.0680973	11.3316	11.2729	19.0236	alpha-amylase-like
A	LOC103409539	92.029	6.68015	0.798161	30.707	33.8565	49.9689	BAHD acyltransferase At5g47980-like
A	LOC103426780	0.00010001	0.00010001	0.00010001	16.6506	11.9096	10.7312	LOW QUALITY PROTEIN: aconitate hydratase 1-like
A	LOC103438321	51.8548	2.37922	0.656738	26.604	27.9045	39.5359	primary amine oxidase-like
A	LOC103439793	11.1911	88.6784	8.35023	151.247	275.303	169.428	#N/A
A	LOC103405264	26.4854	1.04436	3.26914	53.7755	42.2251	57.0445	7-deoxyloganetin glucosyltransferase-like
A	LOC103402218	47.3597	1.09862	0.0478977	21.3429	5.26598	10.2592	12-oxophytodienoate reductase 2-like
A	LOC103419436	92.9583	12.6258	0.568996	22.134	55.8704	30.9702	galactinol synthase 2-like
A	LOC103403913	2.57525	0.287693	0.00010001	14.7866	27.1454	16.7662	ABC transporter C family member 3-like
A	LOC103454248	137.345	61.2747	2.27497	96.1004	133.111	102.784	organ-specific protein S2-like
A	LOC103442228	0.00010001	0.00010001	0.00010001	13.2535	13.1892	11.8682	60S ribosomal protein L6-3-like
A	LOC103436617	70.9283	3.67054	5.02309	112.061	48.8037	102.339	nitronate monooxygenase isoform X2
A	LOC103412200	0.00010001	0.00010001	2.21411	17.7463	17.584	15.7606	AP-1 complex subunit sigma-2
A	LOC103428019	19.3699	0.204207	0.00010001	13.5333	16.4119	17.1638	probable glutathione S-transferase
A	LOC103403961	40.5878	0.541822	0.010446	8.14932	13.0969	13.2826	calmodulin-like protein 8 isoform X1
A	LOC103440804	20.2314	3.24242	0.373421	34.4968	43.1309	38.8109	probable BOI-related E3 ubiquitin-protein ligase 2
A	LOC103417447	142.323	49.6764	2.1357	136.477	43.4462	96.8851	microsomal glutathione S-transferase 3-like
A	LOC108170929	1.63754	0.152796	0.083138	27.8913	5.63558	21.0249	linoleate 9S-lipoxygenase 6-like
A	LOC103416665	142.654	26.4815	6.58503	249.033	176.35	243.944	ATP-citrate synthase alpha chain protein 2-like
A	LOC103430184	5.17703	0.240496	1.40202	23.3247	14.0799	51.7467	sulfate transporter 3.1-like
A	LOC103434849	90.4	2.41829	3.60098	65.946	38.9033	49.0811	pathogenesis-related genes transcriptional activator PTI5-like
A	LOC103406002	125.495	40.8558	1.86619	122.086	39.7817	88.1807	microsomal glutathione S-transferase 3-like
A	LOC103427954	68.1307	2.01665	0.572226	23.0196	11.9073	24.0485	myb-related protein Myb4-like
A	LOC103452078	45.3296	0.549348	0.785193	21.8125	15.3988	17.9013	probable carboxylesterase 11
A	LOC103428118	77.4785	2.24927	0.470516	17.3939	11.3673	20.1927	zinc finger protein ZAT10-like
A	LOC103407469	121.19	7.75398	3.05592	68.4873	69.9584	94.0616	cinnamoyl-CoA reductase 1-like
A	LOC103418129	203.977	9.72033	3.24527	47.4762	72.742	66.6405	umecyanin-like
A	LOC103447412	98.435	5.48566	7.11522	130.023	99.9175	118.458	UDP-glycosyltransferase 71K1-like
A	LOC103406115	38.1441	0.101317	0.777682	22.7829	7.30479	11.2062	probable mannitol dehydrogenase
A	LOC103407057	0.00010001	0.00010001	0.00010001	13.3326	21.1882	2.00499	cytochrome P450 CYP736A12-like
A	LOC103434784	17.3741	0.576417	0.18256	21.6409	16.1898	25.2877	#N/A
A	LOC103428676	0.00010001	0.00010001	0.00010001	12.174	17.0707	0.00010001	#N/A
A	LOC103402119	71.4296	7.41485	0.498743	32.4552	29.1574	39.8134	amino-acid permease BAT1 homolog
A	LOC103415143	13.5441	0.513571	0.358372	27.5251	20.6497	22.5841	ethylene-responsive transcription factor ERF114-like
A	LOC103400402	43.5539	3.2617	0.333521	29.1943	24.6782	32.5188	blue copper protein-like
A	LOC103441423	52.0792	1.35461	2.12966	34.228	32.4168	43.9641	7-deoxyloganetin glucosyltransferase-like
A	LOC103428164	3.27209	51.0004	5.96984	54.108	100.935	118.9	benzyl alcohol O-benzoyltransferase-like
A	LOC103453353	144.248	3.2888	17.267	119.044	70.547	128.331	glucan endo-1,3-beta-glucosidase 14
A	LOC103403495	13.5287	0.00010001	0.00010001	13.7305	14.0754	16.0228	laccase-7-like
A	LOC103412419	46.8069	1.19026	0.167872	12.1675	21.1838	9.38325	heavy metal-associated isoprenylated plant protein 20-like
A	LOC103403953	98.9611	13.5964	4.58449	179.27	153.192	75.0229	ATP sulfurylase 1, chloroplastic
A	LOC103423404	445.421	27.8177	39.1918	608.657	500.848	495.795	glutathione S-transferase L3-like
A	LOC103433531	1304.53	69.8421	33.6008	491.545	495.996	602.272	universal stress protein PHOS32
A	LOC103451469	43.5747	3.33068	4.31863	64.1765	105.889	69.2124	probable S-adenosylmethionine-dependent methyltransferase At5g37970
A	LOC103427165	22.6598	0.268275	0.061402	13.255	15.525	13.7495	uncharacterized protein C24B11.05-like
A	LOC103425217	6.62618	0.116312	0.0151773	20.1002	11.2857	20.2824	cytochrome P450 71A1-like
A	LOC103406279	63.7386	3.33371	2.22872	47.7326	40.9688	64.8252	uncharacterized protein LOC103406279
A	LOC103454421	21.2339	3.83392	0.37395	40.2292	30.2896	40.574	chalcone--flavonone isomerase-like
A	LOC103416127	0.232451	0.00010001	0.00010001	13.1666	12.9503	11.7414	nuclear speckle splicing regulatory protein 1-like
A	LOC103407086	0.00010001	0.00010001	1.13182	14.5521	16.0533	13.055	proteasome subunit beta type-4-like
A	LOC103420707	47.6611	1.20806	0.702314	19.8678	18.0119	24.4608	uncharacterized protein LOC103420707
A	LOC103428999	0.782121	0.00010001	0.00010001	18.2817	13.9753	9.74026	cystinosin homolog
A	LOC103439420	40.9859	10.0434	0.914916	62.3887	49.7899	59.564	probable carboxylesterase 8
A	LOC103411442	0.00010001	0.00010001	0.0137303	11.8345	14.8188	8.51191	uncharacterized protein LOC103411442
A	LOC103435782	17.8653	0.221358	0.00010001	11.5225	16.6571	14.5175	probable glutathione S-transferase
A	LOC103428443	23.9256	3.72238	0.837741	50.254	41.2449	41.5154	uncharacterized protein LOC103428443
A	LOC103423101	14.9954	1.41607	24.2045	83.433	85.3802	67.0166	sulfate transporter 3.1-like, partial
A	LOC103400775	86.6479	7.15342	0.607442	19.9909	22.2982	37.0837	receptor-like protein kinase HSL1, partial
A	LOC103442120	30.2515	0.29303	1.45843	10.027	8.2971	43.3729	probable WRKY transcription factor 75
A	LOC103445360	108.765	7.03182	3.95255	45.168	76.7919	121.18	acidic endochitinase-like
A	LOC103447975	175.917	9.11919	3.01111	42.412	64.8919	58.5906	umecyanin-like
A	LOC103436598	17.5417	6.44942	0.956913	55.0445	56.248	52.1688	lipase 3-like
A	LOC103452188	253.153	7.10776	35.7128	200.941	188.155	192.033	NAC domain-containing protein 83-like
A	LOC103407103	0.13109	0.0446533	0.00010001	4.71571	31.4409	3.09248	1-aminocyclopropane-1-carboxylate oxidase homolog 1-like
A	LOC103409665	34.4595	8.47068	0.755761	53.1153	44.742	52.4039	probable carboxylesterase 8
A	LOC103404583	0.0912533	0.979228	0.139738	20.5961	11.1727	13.8237	WAT1-related protein At3g28050-like
A	LOC103403119	3.48726	3.71335	0.497489	34.4149	40.1181	26.5483	deacetylvindoline O-acetyltransferase-like
A	LOC108173732	8.59457	0.0700053	0.086058	19.4013	14.5726	14.5408	#N/A
A	LOC103431301	0.0188017	0.00010001	0.00010001	2.88564	6.18899	27.1093	uncharacterized protein LOC103431301
A	LOC103403517	3.91643	6.79643	7.10214	74.5864	85.6179	80.2266	ER membrane protein complex subunit 6
A	LOC103417872	536.206	30.4035	16.4319	139.312	230.177	353.367	#N/A
A	LOC103417701	93.9942	12.5518	2.54478	67.1272	87.6104	91.6264	uncharacterized protein LOC103417701
A	LOC103410311	32.6719	1.89278	1.13582	21.3605	34.2714	46.8745	acidic endochitinase-like
A	LOC103420798	10.7788	0.115245	0.411128	37.6697	2.01909	8.03156	caffeic acid 3-O-methyltransferase-like
A	LOC103407468	15.5732	0.568835	0.77383	20.6112	26.9932	26.8062	cinnamoyl-CoA reductase 1-like
A	LOC103405925	76.0202	6.86178	1.47038	49.8271	47.0246	48.8424	probable WRKY transcription factor 23
A	LOC103435654	101.764	3.93486	5.20532	83.282	60.6649	60.8262	#N/A
A	LOC103405268	80.7604	2.22382	1.55886	11.1123	29.9878	27.1425	cysteine-rich repeat secretory protein 38-like
A	LOC103429977	3.83018	0.00010001	0.0437187	15.0773	11.252	20.2954	uncharacterized protein LOC103429977
A	LOC103447413	91.8182	7.23984	7.84993	137.785	105.793	137.735	UDP-glycosyltransferase 71K1 isoform X1
A	LOC103401382	19.2683	1.18808	0.672347	30.2902	21.4106	31.031	uncharacterized protein LOC103401382
A	LOC103452961	47.1647	15.683	6.48135	164.907	183.602	160.593	probable glutathione S-transferase
A	LOC103446622	30.1225	0.189906	0.015326	11.2731	3.17345	8.8956	probable copper-transporting ATPase HMA5
A	LOC103422985	33.7596	0.377442	0.0137297	12.0712	8.38389	5.81543	cytochrome P450 71A26-like
A	LOC103441150	179.458	12.6156	9.81836	139.861	190.421	154.103	uncharacterized protein LOC103441150
A	LOC108174163	8.77544	0.254563	0.00589234	16.2683	8.63637	23.4636	beta-amyrin synthase-like
A	LOC103403028	181.444	21.3061	4.44492	126.47	86.1993	122.843	pyrrolidone-carboxylate peptidase-like
A	LOC103443365	576.59	33.6696	18.0776	147.243	242.274	368.516	acidic endochitinase-like
A	LOC103435943	0.00010001	0.00010001	0.013977	7.82798	11.1044	13.6337	MDIS1-interacting receptor like kinase 2-like
A	LOC103406571	1645.84	143.719	67.224	712.613	1299.31	1465.53	acidic endochitinase SE2-like, partial
A	LOC103404501	0.00010001	0.00010001	0.00010001	10.2105	13.0548	9.00536	UDP-glycosyltransferase 83A1-like
A	LOC103416780	12.8671	0.00010001	0.00010001	14.8339	5.21263	16.1632	bifunctional epoxide hydrolase 2-like
A	LOC103409163	17.995	0.221358	0.00010001	11.5416	11.6528	14.6627	probable glutathione S-transferase
A	LOC103421503	0.00010001	0.00010001	0.00010001	12.3595	10.2809	9.40762	pectinesterase 31
A	LOC103406570	729.229	45.5201	25.2574	204.877	336.44	522.242	acidic endochitinase-like
A	LOC103427009	14.9352	0.588892	0.933824	20.866	28.1426	26.0719	cinnamoyl-CoA reductase 1-like
A	LOC103450029	14.232	0.339387	0.145457	15.1097	25.5974	4.97776	probable caffeoyl-CoA O-methyltransferase At4g26220
A	LOC103451588	37.9373	1.14167	0.488949	17.6194	10.8813	23.3805	uncharacterized protein At1g66480
A	LOC103433547	8.07476	0.0687783	0.018678	17.59	8.87808	17.083	laccase-7-like
A	LOC103404106	28.2193	0.867215	0.0239223	9.71704	20.823	7.23673	#N/A
A	LOC103426493	681.648	42.6622	23.5516	185.129	304.558	481.142	acidic endochitinase-like
A	LOC108173398	29.572	1.00811	1.82377	15.8104	41.7196	32.3609	#N/A
A	LOC103406791	28.3802	1.29039	0.00996601	11.3544	16.0355	16.5121	ATP-dependent 6-phosphofructokinase 3-like
A	LOC103434745	12.4762	5.07171	1.15538	55.4081	49.4315	43.2197	bifunctional epoxide hydrolase 2-like
A	LOC103431537	1.14169	0.00010001	0.00010001	17.1542	6.08565	15.727	cytokinin dehydrogenase 3-like
A	LOC103419497	333.128	9.82788	31.33	177.631	198.335	187.314	uncharacterized protein LOC103419497
A	LOC103442526	207.871	9.63778	7.0239	83.7267	92.9685	93.3892	uncharacterized protein LOC103442526 isoform X2
A	LOC103448895	61.5185	7.73102	0.839673	27.1897	40.2275	40.7784	tryptophan aminotransferase-related protein 3-like
A	LOC103424812	33.3938	1.15003	0.092359	12.251	14.236	13.5654	probable LRR receptor-like serine/threonine-protein kinase At3g47570
A	LOC103444174	50.8768	2.90512	1.4062	35.8206	38.604	28.121	uncharacterized protein At1g66480
A	LOC103418475	0.242173	0.0521913	0.0147927	12.4275	3.25445	18.2894	LOB domain-containing protein 12
A	LOC103421753	7.47078	0.624831	0.486674	22.6636	20.2053	23.9057	E3 ubiquitin-protein ligase PUB24-like
A	LOC103440876	39.5056	1.33069	30.9921	100.609	28.7175	67.2802	FAD-dependent urate hydroxylase-like
A	LOC103401798	16.3872	1.92636	0.67685	32.8524	42.1894	14.7103	anthocyanidin 3-O-glucosyltransferase 5-like
A	LOC103424494	29.5207	0.2809	0.037095	11.2171	7.91907	5.52851	cytochrome P450 71A26-like
A	LOC103420511	0.00010001	0.00010001	0.00010001	10.1226	10.0927	10.0584	60S ribosomal protein L6-3-like
A	LOC103417586	14.9973	1.53527	0.222709	20.392	23.0577	24.0753	(+)-neomenthol dehydrogenase-like
A	LOC103454881	2.67802	0.178129	0.0517303	17.5446	11.9155	15.6731	ethylene-responsive transcription factor ERF113
A	LOC103415736	904.842	211.723	29.8585	615.079	866.222	697.646	umecyanin-like
A	LOC103426220	38.2359	1.25039	0.10655	6.65024	14.1796	12.1623	butyrate--CoA ligase AAE11, peroxisomal-like
A	LOC103445727	40.8292	0.521401	1.25364	18.975	7.39051	18.1917	cytochrome P450 94A2-like
A	LOC103438438	136.056	8.18244	10.0932	128.401	111.094	133.522	cinnamoyl-CoA reductase 1-like
A	LOC103403405	65.4098	12.2638	6.05954	167.345	99.2836	135.219	probable metal-nicotianamine transporter YSL7
A	LOC103407943	22.6168	0.350679	0.00010001	6.86726	17.7324	4.05639	lactoylglutathione lyase-like
A	LOC103416314	0.00010001	0.85645	0.00010001	21.0621	2.82746	11.7539	#N/A
A	LOC103405207	1.13441	7.64683	5.66937	20.666	73.6315	42.7609	D-3-phosphoglycerate dehydrogenase 2, chloroplastic-like
A	LOC103426880	37.0914	7.48416	0.00010001	13.7933	18.8314	26.4375	haloacid dehalogenase-like hydrolase domain-containing protein Sgpp
A	LOC103403830	23.6202	1.19239	0.759833	23.1599	25.0992	23.4289	endo-1,3;1,4-beta-D-glucanase-like
A	LOC103442449	34.7125	0.753072	1.17899	19.7647	20.3113	19.5825	uncharacterized protein YwbO-like
A	LOC103420363	8.68972	0.31291	0.0822737	23.6264	10.34	13.0499	uncharacterized protein LOC103420363
A	LOC103451997	388.23	268.785	31.0168	855.783	844.758	1060.36	ATP-citrate synthase alpha chain protein 1-like
A	LOC103403083	30.2206	0.223786	0.00010001	6.56044	7.62294	6.46889	E3 ubiquitin-protein ligase RGLG2
A	LOC103441963	21.2365	0.255708	0.467645	14.8338	15.5403	12.3534	putative methyltransferase DDB_G0268948
A	LOC103403033	961.216	214.028	70.0525	1618.14	1254.95	1777.16	ATP-citrate synthase alpha chain protein 1
A	LOC103433738	115.617	17.041	23.6561	307.869	339.075	252.533	cationic peroxidase 1-like
A	LOC103443638	19.9623	15.0415	0.665996	34.9761	42.9477	62.4975	GDSL esterase/lipase 2-like
A	LOC103432598	22.9136	15.6617	6.94101	143.202	122.83	167.927	LOW QUALITY PROTEIN: blue-light photoreceptor PHR2
A	LOC103452037	37.3061	0.481515	2.17794	22.273	15.6403	23.2799	protein DETOXIFICATION 29-like
A	LOC103405584	56.5304	6.74225	1.28011	34.4566	48.9042	41.5258	chaperone protein dnaJ 8, chloroplastic
A	LOC108171245	4.81238	5.23997	6.83321	79.8978	76.6855	49.7156	protein NRT1/ PTR FAMILY 7.3-like, partial
A	LOC103448908	138.933	6.21319	22.3895	169.645	130.031	132.041	cytochrome P450 CYP72A219-like
A	LOC103441585	1712.3	467.067	51.6163	826.813	1225.63	1389.45	extensin-3
A	LOC103446286	30.598	0.613722	0.0885893	9.81599	7.81771	11.1219	aquaporin NIP1-1-like
A	LOC103433572	35.7939	2.72287	1.59118	31.037	22.4048	55.5509	probable anion transporter 3, chloroplastic
A	LOC103434146	7.84015	0.658377	3.01425	37.7079	26.6623	33.0782	cysteine synthase-like
A	LOC103454744	3.63566	0.998106	1.49344	24.7735	28.717	28.9855	probable phospholipid hydroperoxide glutathione peroxidase
A	LOC103433447	1.62373	0.102095	0.032753	10.7349	13.4801	14.9797	L-type lectin-domain containing receptor kinase IV.1-like
A	LOC103409584	7.36962	1.58032	0.724513	11.571	42.4739	28.6321	umecyanin-like
A	LOC103431193	8.3098	0.0491293	0.163412	9.65437	6.85247	24.103	protein LURP-one-related 4-like
A	LOC103446117	48.4454	2.58495	4.67787	70.4437	44.4927	47.2815	cationic amino acid transporter 1-like
A	LOC103449437	0.121758	0.200199	0.0138953	11.4947	16.1716	4.25952	strigolactone esterase D14-like
A	LOC103431779	0.0829867	0.0417143	0.0202327	7.1576	11.8231	11.0144	receptor-like protein 2
A	LOC103437319	34.7084	8.39038	4.88474	98.2175	94.9468	105.262	hydroxymethylglutaryl-CoA synthase-like
A	LOC103429315	20.5339	11.3576	0.911308	36.8332	44.3096	64.7552	GDSL esterase/lipase 1-like
A	LOC103455312	9.26905	0.360173	0.456065	17.1792	15.0885	21.0556	uncharacterized protein LOC103455312
A	LOC103404839	33.1669	12.7236	19.6983	221.758	176.516	222.49	cellulose synthase-like protein H1
A	LOC103411956	28.2947	1.56857	1.71865	32.3548	25.4247	34.9858	phospholipase D beta 1-like
A	LOC103427081	23.4386	0.309145	0.00010001	8.75185	7.42889	9.5459	LOW QUALITY PROTEIN: putative 4-hydroxy-4-methyl-2-oxoglutarate aldolase 3
A	LOC103423470	31.8508	18.8994	1.60451	65.3979	48.6497	85.088	#N/A
A	LOC103413841	25.9522	15.4369	1.23557	57.1045	41.6712	71.2215	heme-binding-like protein At3g10130, chloroplastic
A	LOC103417589	20.1318	2.24508	0.346835	23.17	23.1707	21.7533	short-chain dehydrogenase/reductase 2b-like
A	LOC103411146	0.00010001	0.00010001	0.00010001	9.73927	10.3932	7.34262	#N/A
A	LOC103415221	0.317523	0.750904	3.51806	21.9711	17.8936	15.9214	magnesium transporter MRS2-3 isoform X2
A	LOC103446588	50.131	2.75102	4.07047	82.8423	17.3842	36.859	2-alkenal reductase (NADP(+)-dependent)-like
A	LOC103424673	166.756	230.961	9.48853	270.225	195.234	278.89	probable isoaspartyl peptidase/L-asparaginase 2
A	LOC103434363	101.194	2.72259	9.10938	69.0068	36.9025	46.3908	zinc finger protein ZAT12-like
A	LOC103454745	0.485822	0.114426	0.043043	6.4242	14.5465	11.9411	probable phospholipid hydroperoxide glutathione peroxidase isoform X1
A	LOC103451019	362.879	25.5842	18.6702	207.534	239.725	229.343	uncharacterized protein LOC103451019
A	LOC103410572	34.0584	0.691594	0.343227	9.74708	7.79219	12.1993	uncharacterized protein LOC103410572
A	LOC103409490	17.8226	14.026	0.00010001	22.9905	24.3439	23.4949	probable ADP-ribosylation factor GTPase-activating protein AGD8, partial
A	LOC103401547	0.00010001	0.00010001	0.00010001	8.28886	13.7837	5.13689	(+)-neomenthol dehydrogenase-like
A	LOC103421017	56.7495	5.27943	1.09253	25.959	39.3563	22.6636	probable WRKY transcription factor 40 isoform X1
A	LOC103454521	45.1327	2.19302	0.440056	10.8737	17.7527	13.4773	BAHD acyltransferase At5g47980-like
A	LOC103401509	1.87605	2.34441	0.557808	19.9924	32.8143	14.7056	MLO-like protein 6
A	LOC103426044	11.9719	0.555196	2.18283	27.7156	22.5249	29.1611	#N/A
A	LOC103417705	18.027	0.424575	0.308188	11.2944	14.3004	14.3008	uncharacterized protein LOC103417705
A	LOC108172171	18.8488	0.28068	0.0227253	9.73585	12.6879	3.74425	probable LRR receptor-like serine/threonine-protein kinase At3g47570
A	LOC103415737	15.5539	2.93072	0.751404	19.0052	10.325	59.5827	cucumber peeling cupredoxin-like
A	LOC103448900	29.9027	3.02789	2.81966	46.5996	52.5434	43.5349	probable choline kinase 1
A	LOC103453984	1.13864	1.60836	0.274963	19.1746	16.9089	15.5619	uncharacterized protein LOC103453984
A	LOC103449994	1.35491	3.94293	0.245677	13.226	27.6486	18.6128	uncharacterized protein LOC103449994
A	LOC103400107	8.46996	0.0723027	0.279451	5.48443	8.64845	24.8697	delta-9 acyl-lipid desaturase 2-like
A	LOC103444670	20.2321	0.323601	0.248851	10.4629	10.7361	12.1762	uncharacterized protein LOC103444670
A	LOC103451024	4.03029	5.36452	0.344919	15.3673	39.5583	25.1704	protein ECERIFERUM 26-like
A	LOC103405181	1.73422	0.0311013	0.195037	6.38979	6.85431	25.3081	brassinosteroid-regulated protein BRU1-like precursor
A	LOC103443107	10.0083	0.0915207	0.197451	15.7739	9.32334	11.8576	uncharacterized protein LOC103443107
A	LOC103409912	59.4092	4.16029	2.77217	42.2845	36.918	51.7931	cytochrome P450 705A5-like
A	LOC103429192	300.387	96.3036	41.4774	729.446	684.907	894.267	acetyl-CoA acetyltransferase, cytosolic 1
A	LOC103440476	132.384	12.7274	54.5821	188.751	355.141	331.884	major allergen Mal d 1-like
A	LOC103431664	227.97	19.6539	9.89647	133.845	137.302	137.065	uncharacterized protein LOC103431664
A	LOC103421680	34.489	2.30617	0.906852	21.4524	21.614	26.1929	lysM domain receptor-like kinase 3
A	LOC103438772	15.608	50.0439	7.5986	129.286	153.387	145.85	cinnamoyl-CoA reductase 1-like
A	LOC103401808	19.3111	2.39494	0.639473	27.1657	33.9592	12.1401	anthocyanidin 3-O-glucosyltransferase 5-like
A	LOC103417587	59.4262	3.28308	1.40284	27.6266	9.94911	25.5267	(+)-neomenthol dehydrogenase-like isoform X1
A	LOC103450488	23.1791	0.737051	0.00010001	10.5216	9.48161	8.06799	#N/A
A	LOC103448629	49.3309	2.81106	7.97349	73.1708	33.3009	75.4649	phospho-2-dehydro-3-deoxyheptonate aldolase 1, chloroplastic-like
A	LOC103421532	27.8649	1.12809	1.13294	24.745	16.537	19.006	uncharacterized protein YwbO-like
A	LOC103409894	24.0762	1.32204	0.162867	11.0671	11.128	17.5034	primary amine oxidase-like
A	LOC103429003	43.562	13.0794	3.11391	95.2127	68.8459	75.9683	1-aminocyclopropane-1-carboxylate oxidase homolog 1-like
A	LOC103405944	3.37913	6.32443	0.00010001	17.7931	23.6925	19.465	uncharacterized protein LOC103405944
A	LOC103404771	20.9327	0.45394	0.140091	9.42936	9.53571	11.073	calcium-binding protein PBP1-like
A	LOC103442288	203.966	36.9446	6.44924	116.142	162.937	82.1919	senescence-associated carboxylesterase 101-like
A	LOC108172671	0.00010001	0.00010001	0.00010001	8.07573	9.82124	7.41883	#N/A
A	LOC103448565	9.34006	1.25	0.0974327	8.81838	34.0882	6.47936	G-type lectin S-receptor-like serine/threonine-protein kinase At4g27290
A	LOC103441152	20.7478	0.839407	2.60102	32.2758	24.0819	25.5324	lachrymatory-factor synthase
A	LOC103414606	7.97372	2.07667	0.00010001	16.6946	15.4207	22.3781	alanine--tRNA ligase-like isoform X2
A	LOC103417311	0.835099	3.32259	0.00010001	13.4958	16.5985	14.4025	protein disulfide-isomerase 5-1-like
A	LOC103412452	30.1641	3.90273	0.382952	32.8176	9.33103	16.7709	12-oxophytodienoate reductase 2-like
A	LOC103436210	30.5492	1.57216	0.270448	9.39859	16.0256	12.7183	BAHD acyltransferase At5g47980-like
A	LOC103445724	20.1238	0.384369	0.0376763	5.96158	6.43548	12.8438	9-cis-epoxycarotenoid dioxygenase NCED3, chloroplastic-like
A	LOC103433614	43.8266	1.11874	1.32844	17.3782	10.8186	16.3878	trihelix transcription factor GT-3b-like
A	LOC103415118	1.30393	0.00010001	0.00010001	11.7659	10.5303	9.16127	#N/A
A	LOC103418180	9.17279	0.74224	0.0179527	11.3361	14.8334	15.7379	ATP-dependent 6-phosphofructokinase 3-like
A	LOC103436601	215.925	15.5798	10.7143	181.795	47.75	90.8112	protein EXORDIUM-like 2
A	LOC103448523	0.503657	1.15654	0.842039	16.2113	16.4688	14.1613	nuclear speckle splicing regulatory protein 1-like
A	LOC103440435	3.47968	1.84475	4.7186	41.4388	40.9428	25.9541	remorin-like isoform X2
A	LOC103407600	114.403	37.272	15.8363	276.419	235.921	344.239	farnesyl pyrophosphate synthase 2-like isoform X2
A	LOC103436612	9.34262	3.57236	0.516863	28.4576	27.2649	26.3522	uncharacterized protein LOC103436612
A	LOC103419841	0.825874	0.00010001	0.00010001	6.99068	6.72842	16.0977	YTH domain-containing family protein 2-like
A	LOC103421887	31.1922	5.25089	6.6732	92.1227	59.4006	91.0457	probable S-adenosylmethionine-dependent methyltransferase At5g38100
A	LOC103427148	32.4652	10.0014	3.00839	70.7648	71.5318	70.1048	probable S-adenosylmethionine-dependent methyltransferase At5g38780
A	LOC103404679	10.1177	0.456145	0.038965	4.79078	12.8435	17.3246	stress-induced protein KIN2-like
A	LOC103406704	0.00010001	0.00010001	0.302262	9.40439	9.68373	7.61776	E3 ubiquitin-protein ligase RNF13-like
A	LOC103411299	22.7031	0.403125	0.319444	10.2994	10.2985	8.73231	LOW QUALITY PROTEIN: putative calcium-binding protein CML19
A	LOC103410324	64.5069	3.58231	1.4951	26.9224	18.902	18.8098	polyadenylate-binding protein-interacting protein 11-like
A	LOC103417660	5.56962	8.28546	0.00010001	21.7888	17.6612	23.4611	metal transporter Nramp3-like
A	LOC103448912	7.69062	0.026696	0.413218	13.741	5.96724	17.0775	probable inactive 2-oxoglutarate-dependent dioxygenase AOP2
A	LOC103425187	3.90033	1.33509	2.67539	26.582	25.6049	35.7575	adenosylhomocysteinase-like
A	LOC103428558	7.07456	0.120107	0.0167907	21.363	1.21418	3.92023	caffeic acid 3-O-methyltransferase-like
A	LOC103403675	24.7922	2.58499	19.5305	72.7975	78.8484	73.2776	major allergen Pru ar 1-like
A	LOC103438445	35.3054	15.3446	3.96052	91.8918	65.0129	118.62	glutamate dehydrogenase 2
A	LOC103414516	37.2923	1.25803	1.0535	17.1159	16.724	11.8288	nudix hydrolase 13, mitochondrial-like
A	LOC103435806	359.836	37.8065	25.7242	336.402	262.708	339.893	3-ketoacyl-CoA thiolase 2, peroxisomal
A	LOC103449827	16.1661	2.05392	6.21718	43.9125	44.2558	61.9631	putative polyol transporter 1
A	LOC103417588	118.234	6.10994	5.52528	59.8412	42.0526	49.843	(+)-neomenthol dehydrogenase-like isoform X1
A	LOC103421722	0.00010001	0.00010001	0.00010001	7.35223	9.74289	6.79231	uncharacterized protein LOC103421722 isoform X1
A	LOC103436425	17.2019	1.28369	27.1656	64.0272	37.6586	43.2718	probable indole-3-acetic acid-amido synthetase GH3.1
A	LOC103441765	0.00010001	0.00010001	0.00010001	7.05949	10.1111	6.72461	uncharacterized protein LOC103441765
A	LOC103433842	8.78664	0.790037	0.0743163	12.1308	12.1408	17.8711	#N/A
A	LOC103413996	6.20519	12.2329	3.35698	42.8945	98.9155	38.1148	phosphoenolpyruvate carboxylase kinase 2-like
A	LOC103455873	198.995	8.31946	32.6902	155.352	118.993	146.022	uncharacterized protein LOC103455873
A	LOC103441429	69.2035	2.18468	2.99372	26.6848	16.4045	22.6672	UDP-glycosyltransferase 71A16-like
A	LOC103449825	44.9505	11.6495	7.34794	96.9738	107.488	140.22	putative polyol transporter 1
A	LOC103452123	31.8821	2.25084	4.00177	44.3289	34.7523	44.914	geraniol 8-hydroxylase-like
A	LOC103431095	1.33499	0.048095	0.00010001	10.8226	8.41377	11.0453	G-type lectin S-receptor-like serine/threonine-protein kinase At1g61500
A	LOC103433162	37.303	16.0202	3.82202	87.6278	85.4373	92.9902	sec14 cytosolic factor-like
A	LOC108169305	0.00010001	0.00010001	0.00010001	10.4162	8.31596	4.71025	#N/A
A	LOC103444591	41.3839	1.88744	2.19247	20.8712	29.8598	24.7151	lecithin retinol acyltransferase-like
A	LOC103409739	21.9669	27.5506	0.914216	45.6517	30.8825	39.309	coatomer subunit beta\'-1-like
A	LOC103448803	0.00010001	0.00010001	0.00010001	6.79486	2.63638	13.7667	kunitz-type elastase inhibitor BrEI-like
A	LOC103434181	99.4338	3.94771	7.19611	46.5371	44.8181	50.8377	protein WVD2-like 1
A	LOC103417208	7.56713	0.312863	1.49926	19.4115	16.8092	19.6355	7-deoxyloganetin glucosyltransferase-like
A	LOC103450012	146.128	7.63777	18.9556	115.69	77.3857	141.594	heavy metal-associated isoprenylated plant protein 3-like
A	LOC103413348	6.71833	0.00010001	0.226698	11.9622	5.13279	14.8022	probable inactive 2-oxoglutarate-dependent dioxygenase AOP2
A	LOC103411746	30.4019	1.78096	1.0005	20.2323	21.2762	16.0254	uncharacterized protein At1g66480-like
A	LOC103412911	15.1916	0.361142	0.459947	7.81605	15.1107	12.8574	UDP-glycosyltransferase 87A1-like
A	LOC103441059	356.177	240.069	30.0305	630.99	658.434	640.846	late embryogenesis abundant protein At1g64065-like
A	LOC103441519	2.35623	0.964015	1.16696	19.5552	14.7132	24.1097	60S ribosomal protein L19-3-like
A	LOC103406240	0.270766	0.00010001	0.00010001	8.14489	2.85635	13.6766	caffeic acid 3-O-methyltransferase 1-like
A	LOC103424293	27.2326	0.353958	6.07557	21.9941	20.393	22.2673	syntaxin-121-like
A	LOC103452632	695.198	181.957	36.509	658.059	734.858	516.274	S-adenosylmethionine synthase 2-like
A	LOC103416756	24.8266	2.53891	19.4489	67.6512	73.3377	68.5357	major allergen Pru ar 1-like
A	LOC103442157	337.852	93.1484	16.0811	252.698	265.18	354.112	lysine histidine transporter 1
A	LOC103455115	82.2025	3.61027	5.24438	45.0561	23.9085	46.2917	LOW QUALITY PROTEIN: UDP-glycosyltransferase 76F1
A	LOC103425142	0.330524	1.09016	0.00010001	9.46333	14.647	7.67251	MLO-like protein 2
A	LOC103449061	15.6831	1.21841	0.391386	17.2367	16.3215	14.2128	protein ENHANCED DISEASE RESISTANCE 2-like
A	LOC103438122	0.00010001	0.00010001	0.00010001	8.83599	7.89718	6.00489	phosphoinositide phospholipase C 2-like
A	LOC103433075	0.801345	0.100615	0.063218	10.4556	10.3795	8.2226	cytochrome P450 76M5-like
A	LOC103446991	15.3539	1.65636	1.46708	20.3699	26.6961	32.0942	protein DMR6-LIKE OXYGENASE 2-like
A	LOC108172068	2.30666	0.00010001	0.91655	8.25338	21.8535	9.41462	protein PLANT CADMIUM RESISTANCE 2-like
A	LOC103402349	0.00010001	2.35478	0.00010001	7.39758	12.1579	10.0559	60S ribosomal protein L26-1-like
A	LOC103436102	19.3782	1.1732	0.044491	8.41892	7.71068	14.9726	F-box protein At2g27310-like
A	LOC103422930	60.8897	1.71939	5.86659	32.5875	21.7126	32.7483	mitochondrial uncoupling protein 5-like
A	LOC103451125	1018.05	96.1472	117.117	1260.89	928.128	903.942	thiol protease aleurain-like
A	LOC103432413	85.3621	8.8679	71.328	212.036	199.131	185.978	LOW QUALITY PROTEIN: sulfate transporter 3.1
A	LOC103411716	45.4358	3.06019	25.8913	66.389	97.03	74.255	cylicin-1
A	LOC103455003	6.24225	0.943541	0.598617	11.7241	20.3401	22.0305	LOW QUALITY PROTEIN: flavin-dependent oxidoreductase FOX1-like
A	LOC103432637	0.00010001	0.00010001	0.00010001	6.4075	12.6691	3.31532	dnaJ protein ERDJ3B-like
A	LOC103401823	714.316	33.4352	53.3297	366.058	250.721	249.016	extradiol ring-cleavage dioxygenase-like
A	LOC103412667	3.63643	0.0978407	0.113697	8.76531	10.0134	14.0636	protein DMR6-LIKE OXYGENASE 1-like
A	LOC103427984	96.0143	31.0621	12.2209	218.947	215.057	180.808	farnesyl pyrophosphate synthase 1-like, partial
A	LOC103412491	0.00010001	0.00010001	0.00010001	7.41779	6.77908	7.88837	#N/A
A	LOC108172522	4.97046	0.0593023	0.013492	10.2027	6.22286	13.1689	#N/A
A	LOC103456022	294.021	14.4914	59.9486	278.137	135.927	253.926	putative UDP-glucose flavonoid 3-O-glucosyltransferase 3
A	LOC103455459	0.027567	0.201506	0.373455	10.4853	10.3188	5.84023	uncharacterized protein LOC103455459
A	LOC103431206	0.027567	0.107015	0.542769	10.7237	10.2129	5.73355	uncharacterized protein LOC103431206
A	LOC103435272	270.607	42.4159	59.0093	540.351	532.241	528.748	cysteine-rich and transmembrane domain-containing protein A-like
A	LOC103408236	54.9894	20.7487	43.1263	301.551	361.022	205.263	wound-induced protein 1-like
A	LOC103446342	4.60801	0.308181	0.618498	14.3798	13.2183	15.7826	nudix hydrolase 15, mitochondrial-like
A	LOC103432880	54.8405	20.7363	43.0773	301.045	360.41	204.753	wound-induced protein 1
A	LOC103429178	15.9418	1.13495	0.311372	9.00569	15.3121	16.9849	dirigent protein 1-like
A	LOC103455518	7.80061	4.8681	1.85211	54.294	29.3301	32.0548	protein PIN-LIKES 5-like
A	LOC103425581	143.017	39.2587	13.3111	249.364	176.518	244.474	ATP-citrate synthase alpha chain protein 2-like
A	LOC108173775	0.0740863	0.0364997	0.0725863	6.52547	7.58184	9.2209	#N/A
A	LOC103440154	5.52825	0.0168533	0.00010001	7.262	10.1801	10.5317	cyclic nucleotide-gated ion channel 1-like
A	LOC103431317	322.277	16.0087	66.3698	302.588	148.318	272.471	putative UDP-glucose flavonoid 3-O-glucosyltransferase 3
A	LOC103412694	2.91142	0.918726	6.8009	23.6045	25.0209	30.2702	3-hydroxyisobutyryl-CoA hydrolase 1-like
A	LOC103451062	8.96764	26.558	6.24085	61.9375	134.315	66.5852	phosphoenolpyruvate carboxylase kinase 2
A	LOC103425318	0.00010001	1.02776	0.044622	15.0409	4.58913	7.64547	#N/A
A	LOC103413789	0.422226	0.325581	1.33645	9.17258	13.9022	13.2197	glutathione peroxidase 1-like isoform X2
A	LOC108170582	0.00010001	0.00010001	0.00010001	5.85082	8.98931	6.89059	#N/A
A	LOC103407813	0.00010001	0.00010001	0.00010001	8.77039	3.51387	9.3012	uncharacterized protein LOC103407813 isoform X1
A	LOC103421459	79.167	15.1694	2.7268	56.9608	43.6049	54.4025	uncharacterized protein LOC103421459
A	LOC103404306	28.1013	3.47473	0.694105	13.2469	32.1035	14.6599	probable galactinol--sucrose galactosyltransferase 5
A	LOC103427139	0.316289	0.907367	2.77349	23.3445	10.9063	10.4141	trans-cinnamate 4-monooxygenase-like
A	LOC103429379	124.744	115.66	9.53026	227.237	193.551	181.393	glutamine synthetase cytosolic isozyme
A	LOC108174576	12.7286	4.6292	18.6207	84.6562	70.5067	87.6295	uncharacterized isomerase BH0283-like, partial
A	LOC103437370	23.5809	5.58432	1.61172	31.7812	39.9486	42.1051	nucleoside diphosphate kinase III, chloroplastic/mitochondrial-like
A	LOC103418101	52.0205	11.8299	6.08156	77.4117	96.6998	106.085	peroxisomal membrane protein PMP22-like
A	LOC103412539	1.64056	0.00010001	0.00010001	9.42987	8.69676	9.30817	vacuolar protein sorting-associated protein 9A-like isoform X2
A	LOC103401537	31.3513	88.6942	5.04637	85.4959	114.963	106.533	probable 1-deoxy-D-xylulose-5-phosphate synthase 2, chloroplastic isoform X1
A	LOC103451027	203.58	66.3929	11.6344	197.812	219.375	212.865	probable aldo-keto reductase 1
A	LOC103449723	1.27345	4.15629	3.22866	31.3998	27.3215	22.6587	uncharacterized protein LOC103449723
A	LOC103409662	20.6848	22.1432	5.36036	92.6584	120.268	84.4858	cytochrome P450 CYP749A22-like
A	LOC103401306	7.70818	0.0675323	0.137301	11.9302	7.14958	9.50892	uncharacterized protein LOC103401306
A	LOC103453996	167.398	17.8316	22.7461	244.459	180.246	172.2	thiol protease aleurain-like, partial
A	LOC103406852	57.85	13.5288	6.39161	94.3572	96.9395	106.458	peroxisomal membrane protein PMP22-like
A	LOC103401211	20.704	0.796362	1.97908	16.1879	3.92269	26.2106	uncharacterized protein LOC103401211
A	LOC103447626	14.3981	2.51127	1.73142	33.6924	18.6721	37.9905	protein SRG1-like
A	LOC103416937	0.00010001	0.00010001	0.00010001	8.29475	7.28737	5.44184	uncharacterized protein LOC103416937
A	LOC103444728	18.5897	2.53373	1.11422	30.2074	23.1383	20.296	probable choline kinase 1 isoform X2
A	LOC103453944	727.511	150.879	50.6752	807.976	670.807	681.449	monodehydroascorbate reductase-like
A	LOC103415150	0.30092	0.416373	0.045303	10.7286	8.45964	7.3179	probable 1-deoxy-D-xylulose-5-phosphate synthase 2, chloroplastic
A	LOC103408766	148.683	34.8103	5.6909	123.683	77.0496	65.2016	5\'-adenylylsulfate reductase 1, chloroplastic-like
A	LOC103447062	14.8008	0.020473	0.00010001	4.81072	5.72682	6.23255	beta-glucosidase 12-like
A	LOC103452560	11.4653	4.31357	14.721	63.2332	71.8176	78.3769	metal-nicotianamine transporter YSL1-like
A	LOC103410603	13.3948	0.338364	11.9875	31.3489	13.5017	24.2533	FAD-dependent urate hydroxylase-like
A	LOC103452031	91.566	5.75808	4.94062	53.6357	23.4431	42.9736	non-functional NADPH-dependent codeinone reductase 2-like
A	LOC103437308	3.64986	0.98412	0.451374	6.04034	23.2832	16.2381	cucumber peeling cupredoxin-like
A	LOC103408453	0.00010001	0.00010001	0.00010001	7.23311	7.064	6.34111	PHD finger-like domain-containing protein 5B
A	LOC103435656	0.00010001	0.00010001	0.00010001	8.61996	4.86269	7.11856	TMV resistance protein N-like
A	LOC103430847	26.3512	3.25602	6.20661	46.8529	50.1487	61.0865	1-aminocyclopropane-1-carboxylate oxidase homolog 1-like
A	LOC103435024	36.752	15.052	2.93985	59.0148	67.6422	66.1247	uncharacterized protein LOC103435024
A	LOC103451025	76.9547	11.9436	125.212	314.211	176.004	195.297	perakine reductase-like
A	LOC103439727	0.0236743	2.26262	0.00010001	13.0519	9.76595	3.85566	CEN-like protein 1
A	LOC103444535	70.7784	4.13417	3.27766	28.8693	33.0856	26.027	uncharacterized protein LOC103444535
A	LOC103415013	9.49116	0.663191	0.123683	9.71337	11.6884	12.8484	beta-glucuronosyltransferase GlcAT14C-like
A	LOC103445465	2.52257	0.583556	0.136663	5.42835	20.4923	9.54336	uncharacterized protein LOC103445465
A	LOC103441496	3.70423	0.893447	14.0009	33.2496	26.4209	18.1714	cytochrome P450 CYP82D47-like
A	LOC103408408	2.16238	0.384103	0.122917	8.10948	14.3821	10.4654	rust resistance kinase Lr10-like isoform X2
A	LOC103439551	0.232264	0.046514	0.191015	9.62337	6.92381	7.31852	60S ribosomal protein L10
A	LOC108170323	0.352025	0.88611	2.98335	15.2974	15.6636	11.642	uncharacterized mitochondrial protein AtMg00860-like
A	LOC108170072	0.00010001	0.00010001	0.00010001	5.68481	6.98705	7.59964	#N/A
A	DOF7	79.6467	9.4585	4.37208	56.3328	58.4497	53.4687	dof zinc finger protein DOF3.1
A	LOC103417204	0.602922	0.663588	2.35511	13.8172	14.5682	14.0836	#N/A
A	LOC103431521	18.8791	5.1198	1.32591	26.9914	34.6889	34.7633	nucleoside diphosphate kinase 3-like, partial
A	LOC103418686	10.1217	0.446715	0.00010001	4.9758	8.77978	12.6155	G-type lectin S-receptor-like serine/threonine-protein kinase LECRK3
A	LOC103406267	96.6379	10.749	7.0382	71.0156	67.9619	92.6412	late embryogenesis abundant protein At1g64065-like
A	LOC103456257	6.77067	0.156455	0.039329	3.68024	14.7625	7.42062	probable calcium-binding protein CML44
A	LOC103410160	0.00010001	0.00010001	0.00010001	7.45252	5.46824	7.06893	#N/A
A	LOC103432469	1.05837	0.482988	0.338749	9.95635	9.69051	13.4995	sugar transporter ERD6-like 7
A	LOC103445646	41.9479	9.01514	29.9283	200.135	138.286	101.715	1-aminocyclopropane-1-carboxylate oxidase homolog 1-like
A	LOC103408039	0.043691	0.0125583	0.00010001	5.22242	7.6081	7.50966	tyrosine-sulfated glycopeptide receptor 1-like
A	LOC103452440	56.6751	5.26007	2.54117	32.1679	28.7754	34.7998	putative phospholipid-transporting ATPase 9
A	LOC103420851	0.286688	0.0556503	0.114033	4.25091	10.5936	8.27964	G-type lectin S-receptor-like serine/threonine-protein kinase At1g67520 isoform X1
A	LOC103409162	8.74636	0.037383	0.00010001	6.5912	7.74446	8.03515	probable glutathione S-transferase
A	LOC103448502	16.3996	2.79024	0.109916	16.9574	14.519	8.80862	cytochrome P450 CYP736A12-like
A	LOC103449590	2.95212	0.927143	0.435219	16.7616	15.3858	11.1005	E3 ubiquitin-protein ligase RHF2A-like isoform X1
A	LOC103409320	0.668522	0.00010001	0.00010001	16.3598	3.21332	3.85797	squalene monooxygenase-like
A	LOC103450277	2.15727	0.01828	0.021971	10.6083	0.897971	10.4436	delta-1-pyrroline-5-carboxylate synthase-like
A	LOC103438235	1.60066	0.431161	0.276219	14.3869	6.70947	12.0207	probable S-adenosylmethionine-dependent methyltransferase At5g38100
A	LOC103403397	0.13652	0.00010001	0.00010001	6.82847	10.2158	3.44675	cytochrome P450 86B1
A	LOC103400796	0.445457	0.421863	1.34706	11.1849	11.6488	11.3935	inactive protein kinase SELMODRAFT_444075-like isoform X1
A	LOC103408562	5.55188	3.85149	0.249556	22.5908	16.624	16.3143	coatomer subunit beta\'-1-like
A	LOC103428018	8.62823	0.0364567	0.00010001	6.49626	7.61258	7.90327	probable glutathione S-transferase
A	LOC108173597	1.74508	0.00010001	0.647682	14.8206	6.63327	9.72857	#N/A
A	LOC103443674	0.00010001	0.00010001	0.00010001	6.22065	6.73525	6.60881	#N/A
A	LOC103434751	0.00010001	0.00010001	0.0162113	7.1627	6.9661	5.52302	#N/A
A	LOC103430931	1.14538	0.037751	0.081761	6.59432	10.1139	8.82276	LOW QUALITY PROTEIN: hexose carrier protein HEX6-like
A	LOC103422775	9.07178	0.14979	0.137661	3.9923	12.9285	7.49379	UDP-glycosyltransferase 87A1-like
A	LOC103448500	0.00010001	0.00010001	0.00010001	6.36489	6.55867	6.56658	putative MO25-like protein At5g47540
A	LOC103454015	0.0223793	0.205454	0.06665	8.19156	8.33123	4.99401	#N/A
A	LOC103404219	9.9124	3.04138	0.750363	24.6281	22.8195	20.2909	bifunctional epoxide hydrolase 2-like
A	LOC103405317	48.0702	141.944	13.1892	202.516	261.562	153.616	L-3-cyanoalanine synthase 2, mitochondrial
A	LOC103425652	17.5484	5.27079	1.15881	35.2181	28.5363	25.0938	bifunctional epoxide hydrolase 2-like
A	LOC108171244	6.23153	0.91142	12.7465	36.9016	16.2427	31.2359	cytochrome P450 CYP749A22-like
A	LOC103427839	9.90861	7.12929	0.487918	18.9723	24.5011	27.5561	#N/A
A	LOC103440293	105.211	31.5396	29.9402	309.974	276.7	305.998	thioredoxin H-type
A	LOC103403615	0.00010001	0.243545	0.00010001	2.55623	11.3528	6.63814	early nodulin-75-like
A	LOC103455538	5.54882	0.64062	0.00010001	10.8769	7.88473	12.9377	expansin-A1-like, partial
A	LOC103413193	20.7903	0.890385	12.504	32.3357	36.7026	19.3945	protein translation factor SUI1 homolog
A	LOC103431192	6.34946	1.07344	0.0336993	12.8652	8.3494	14.2199	expansin-A1-like
A	LOC103430741	10.0268	3.79527	14.3484	49.9958	63.801	65.6499	metal-nicotianamine transporter YSL1-like
A	LOC103436057	0.612349	3.1736	0.534142	7.3221	20.6548	11.9734	uncharacterized protein LOC103436057
A	LOC103411416	1.52227	0.168791	0.266675	9.96368	8.50581	10.8484	putative G-type lectin S-receptor-like serine/threonine-protein kinase At1g61610
A	LOC103399998	24.1126	13.1473	6.70529	82.3063	89.6501	99.3739	#N/A
A	LOC103411221	95.3655	216.099	353.468	1393.41	1099.21	1212.16	probable linoleate 9S-lipoxygenase 5
A	LOC103402494	19.0993	0.519168	2.37106	14.6018	15.4577	17.6166	probable xyloglucan galactosyltransferase GT14
A	LOC103434906	87.1555	7.24257	8.70129	79.6604	59.892	63.1865	probable WRKY transcription factor 65
A	LOC103408695	133.116	32.9989	15.7059	169.125	211.115	225.753	isopentenyl-diphosphate Delta-isomerase I isoform X2
A	LOC103416333	0.281442	0.177766	0.388221	8.53481	8.87651	7.54686	BRASSINOSTEROID INSENSITIVE 1-associated receptor kinase 1-like
A	LOC103402595	102.707	7.29505	27.9308	68.0586	80.9494	172.657	#N/A
A	LOC103431344	3.61821	0.151329	0.0409897	4.20116	15.7517	6.61917	late embryogenesis abundant protein At1g64065-like
A	LOC103411505	14.2378	1.63171	16.3174	36.1863	32.8348	54.7438	xyloglucan endotransglucosylase/hydrolase 2-like
A	LOC103434749	0.00010001	0.00010001	0.026046	9.23218	5.8308	3.90427	uncharacterized protein At4g04980
A	LOC103403992	7.44976	0.087236	0.048752	8.64952	6.68721	8.02012	NAC domain-containing protein 86-like
A	LOC108173889	0.0602163	0.0452633	0.0943977	7.09395	4.24414	8.75817	#N/A
A	LOC103446534	1.16576	1.49822	1.33487	8.01926	18.6208	20.2912	protein E6
A	LOC103444444	0.983736	1.5233	0.590268	13.3064	15.4671	10.7376	ADP,ATP carrier protein 3, mitochondrial-like
A	LOC103448032	0.074204	0.131677	0.126035	6.52831	7.77396	6.72951	#N/A
A	LOC103421117	521.182	567.324	325.346	2895.74	3567.39	3164.87	adenine phosphoribosyltransferase 1, chloroplastic-like
A	LOC103445121	0.658324	0.00010001	0.990487	11.4108	5.28232	10.8398	B-box zinc finger protein 20
A	LOC103436092	24.5778	6.49835	2.43026	45.1784	38.9155	40.1927	protein fluG
A	LOC108175323	4.31639	0.00010001	0.00010001	4.78863	14.6875	2.73365	#N/A
A	LOC103409608	14.1941	2.54116	0.70792	15.3992	18.0542	23.293	nucleoside diphosphate kinase III, chloroplastic/mitochondrial-like
A	LOC103405444	0.00010001	0.511828	0.785248	8.2382	9.49912	8.14697	#N/A
A	LOC103434355	0.0937013	0.034567	0.058274	2.92611	7.81042	8.6823	subtilisin-like protease SBT1.7
A	LOC103436421	21.5089	0.538669	1.25362	10.5931	11.969	10.0089	AAA-ATPase At2g18193-like
A	LOC103453744	9.80471	0.365056	0.198079	9.26862	10.8262	6.81004	probable carboxylesterase 15
A	LOC103413149	449.591	138.819	263.354	1940.09	998.726	1846.44	cinnamoyl-CoA reductase 1-like
A	LOC103407263	8.54509	7.52218	0.00010001	14.3954	16.1485	14.1019	uncharacterized protein LOC103407263
A	LOC103445288	6.20086	0.861099	0.0702207	19.3222	5.65394	7.05023	mitochondrial phosphate carrier protein 1, mitochondrial
A	LOC103405555	0.00010001	0.00010001	0.00010001	5.55483	5.99391	6.74354	F-box/kelch-repeat protein At3g23880
A	LOC103443145	1.04169	0.0451857	0.0380087	8.85088	6.97331	7.51022	uncharacterized protein LOC103443145
A	LOC103403352	186.023	56.2425	109.622	736.196	526.731	720.832	cysteine proteinase COT44-like
A	LOC103426393	6.88815	0.136688	0.168352	9.94146	5.73413	9.84746	#N/A
A	LOC103442566	12.4842	0.0620627	0.10207	4.61964	4.33032	7.94347	calcium-binding protein PBP1-like
A	LOC103406176	25.2952	51.5618	6.37776	91.056	109.653	111.767	L-3-cyanoalanine synthase 2, mitochondrial
A	LOC103439714	9.61563	0.0483493	0.014778	3.09998	10.3485	3.91168	sorbitol dehydrogenase-like
A	LOC103427269	122.407	15.1075	14.7367	167.36	97.6452	109.738	serine--glyoxylate aminotransferase
A	LOC103413598	1.49262	4.79286	2.92391	28.1736	24.4839	20.6584	uncharacterized protein LOC103413598
A	LOC103411440	0.00010001	0.00010001	0.215618	6.44173	8.58199	4.32889	#N/A
A	LOC103423533	25.2499	2.76839	1.81841	20.7223	31.6195	19.9434	calcium-binding protein CML42-like
A	LOC108174106	17.1456	1.2505	0.784773	14.1236	13.443	14.2164	#N/A
A	LOC103418408	8.43921	0.281833	0.032138	5.24025	7.19739	10.8064	uncharacterized protein LOC103418408
A	LOC103432083	1.50645	2.23767	0.321721	12.459	13.3732	14.1989	alpha-1,4 glucan phosphorylase L isozyme, chloroplastic/amyloplastic-like
A	LOC103424989	20.4361	4.6551	1.27462	22.2408	30.0685	26.9628	nucleoside diphosphate kinase III, chloroplastic/mitochondrial
A	LOC103416595	17.5411	0.469322	1.23389	12.4323	6.991	13.5422	beta-glucuronosyltransferase GlcAT14A-like
A	LOC103443960	0.00010001	0.0580507	0.00010001	3.16957	8.49482	6.50809	uncharacterized protein LOC103443960
A	LOC103424893	50.371	7.8103	4.13915	41.7095	58.4618	50.1752	late embryogenesis abundant protein At1g64065-like
A	LOC103410644	0.00010001	0.00010001	1.13319	6.89788	8.48966	6.7149	#N/A
A	LOC103403912	10.3833	4.80702	1.04652	18.2505	33.0176	26.3316	ABC transporter C family member 3-like
A	LOC103442109	0.00010001	0.00800668	0.00010001	4.6315	5.85704	7.40375	pyruvate kinase isozyme A, chloroplastic-like isoform X1
A	LOC103438437	3.56147	0.110734	0.776972	10.828	8.51631	13.5383	tetraketide alpha-pyrone reductase 1-like
A	LOC103414873	0.086892	0.00010001	0.0292147	4.7155	8.02705	5.85915	LOW QUALITY PROTEIN: hexose carrier protein HEX6-like, partial
A	LOC103416837	14.5943	4.45058	5.65797	55.0451	54.6309	41.367	endo-1,3;1,4-beta-D-glucanase-like
A	LOC103413930	22.4398	2.45968	1.494	18.455	28.2848	16.8117	calcium-binding protein CML42-like
A	LOC103425154	9.17242	9.4204	0.00010001	15.3501	11.9844	14.5068	Golgi apparatus membrane protein-like protein ECHIDNA isoform X1
A	LOC103428688	0.00010001	0.00010001	0.00010001	5.25088	6.22044	6.26962	#N/A
A	LOC103439063	1.05475	2.15597	0.196937	8.14144	11.0589	15.4699	GDSL esterase/lipase APG-like
A	LOC103442732	1.74931	0.00010001	0.00010001	8.93374	7.16927	6.53682	cystinosin homolog
A	LOC103407161	80.6886	24.8891	41.8218	294.574	197.976	326.48	probable cysteine protease RD21C
A	LOC103406776	0.00010001	0.215659	0.040655	7.19793	9.21989	2.39974	strigolactone esterase D14-like
A	LOC103447377	8.74591	0.79032	1.34623	12.6782	16.9548	19.2547	uncharacterized protein LOC103447377 isoform X1
A	LOC103418737	0.0806973	0.186764	0.0577513	4.86948	7.70943	7.1458	uncharacterized protein LOC103418737
A	LOC103433606	49.9777	7.70735	18.2677	131.298	91.6188	85.8055	pyridoxal 5\'-phosphate synthase subunit PDX1.3
A	LOC103446384	122.953	138.342	48.6686	575.219	646.052	511.618	auxin-repressed 12.5 kDa protein isoform X1
A	LOC103449586	13.8962	0.512412	1.23194	12.943	12.8232	11.7925	calcium-dependent protein kinase 26-like
A	LOC103421300	88.57	27.3877	47.2289	320.46	216.125	357.516	probable cysteine protease RD21C, partial
A	LOC103411332	0.0654923	0.0515883	0.174353	9.24197	4.24863	5.75347	DExH-box ATP-dependent RNA helicase DExH17-like
A	LOC103455887	10.2177	0.286258	0.0727643	7.35136	7.80013	6.10513	uncharacterized protein LOC103455887
A	LOC103434553	2.10251	0.00010001	3.3738	10.7153	14.5668	10.5935	probable U3 small nucleolar RNA-associated protein 11
A	LOC103449484	20.2657	0.556241	3.11803	17.7829	12.3559	15.39	gamma-glutamyltranspeptidase 1-like
A	LOC103416138	4.80947	23.173	2.02041	33.3484	36.0689	24.4203	proteasome subunit beta type-3-A
A	LOC103417985	0.413695	0.472236	1.60842	10.5255	10.9921	9.57293	uncharacterized protein LOC103417985
A	LOC103434968	13.5283	1.22765	0.258616	11.2459	9.2017	10.9864	probable WRKY transcription factor 71
A	LOC103445917	16.4666	5.4036	0.62401	23.4745	20.0105	16.8045	MDIS1-interacting receptor like kinase 2-like
A	LOC103439561	3.66675	1.34468	2.74245	20.5087	24.9955	17.9264	cytochrome P450 714A1-like
A	LOC103430307	0.779097	2.40802	0.187105	6.82878	15.3434	9.71525	uncharacterized protein LOC103430307
A	LOC103412495	1.80987	0.396289	0.00010001	5.98997	9.5773	9.95945	myb-related protein Myb4-like
A	LOC103416976	0.00010001	0.0624387	0.00010001	8.20828	3.69827	5.46734	WAT1-related protein At3g28050-like isoform X3
A	LOC103405049	148.154	550.933	146.369	1360.62	1160.95	1183.86	LOW QUALITY PROTEIN: acetyl-CoA acetyltransferase, cytosolic 1-like
A	LOC103412133	184.918	20.4837	68.0815	297.525	242.25	266.125	3-hydroxy-3-methylglutaryl-coenzyme A reductase 1-like
A	LOC103423726	1.62209	0.00010001	0.00010001	7.55584	6.28004	7.66492	nudix hydrolase 17, mitochondrial-like
A	LOC103452656	6.52279	0.312257	1.87692	13.8034	13.6464	14.8382	transcription factor MYB108-like
A	LOC103428842	1.53517	0.0356003	0.545022	10.1188	3.84737	11.8446	UDP-glycosyltransferase 71K1-like isoform X1
A	LOC103412656	31.3215	39.8013	6.87793	52.7393	75.995	176.485	dirigent protein 22-like
A	LOC103436054	20.6792	50.7258	9.00921	100.761	151.79	86.8492	3-isopropylmalate dehydrogenase 2, chloroplastic-like
A	LOC103413012	13.2715	2.22295	0.621847	16.2986	15.3393	15.8889	nudix hydrolase 9-like
A	LOC103428266	13.2653	24.8134	4.92471	64.6345	78.3121	63.0769	cytochrome P450 CYP749A22-like
A	LOC103407758	0.0543617	0.0941843	0.161945	2.12047	9.82262	6.27813	LOW QUALITY PROTEIN: early nodulin-75-like
A	LOC103423207	2.55483	0.428197	0.0304777	5.39341	16.9525	2.76066	benzyl alcohol O-benzoyltransferase-like
A	LOC103411634	0.00911434	0.00010001	0.0365827	1.27854	2.6194	12.3901	#N/A
A	LOC103430145	202.292	115.766	21.9545	230.331	373.218	327.583	somatic embryogenesis receptor kinase 2-like
A	LOC103400360	5.79283	18.7377	1.02477	25.1957	22.6336	23.4923	uncharacterized protein LOC103400360
A	LOC103436185	7.69348	0.703573	1.54667	18.5932	12.4276	15.8011	BAHD acyltransferase At5g47980-like
A	LOC103443721	0.00911434	0.00010001	0.0365827	1.26084	2.6006	12.3587	#N/A
A	LOC103429456	18.6969	2.48036	0.541798	16.2353	13.676	10.2939	probable choline kinase 1
A	LOC103409144	53.3157	88.3116	51.2033	419.369	420.688	357.209	11S globulin seed storage protein 2-like
A	LOC103419676	0.00010001	0.00010001	0.00010001	5.70098	6.28612	4.55507	uncharacterized protein LOC103419676
A	LOC103403734	19.0964	6.84732	1.63853	36.2146	30.0922	26.8938	bifunctional epoxide hydrolase 2-like
A	LOC103436698	6.86686	0.254354	0.926217	10.8797	12.8102	9.38704	#N/A
A	LOC103451641	173.053	170.247	292.841	1302.06	1394.26	1181.52	universal stress protein A-like protein
A	LOC103425612	0.125342	0.542318	0.205595	2.76244	10.8053	7.48182	early nodulin-75-like
A	LOC103440399	10.1513	0.00010001	0.16999	5.10923	5.53835	6.11951	epoxide hydrolase 1-like
A	LOC103409290	7.43228	0.688201	1.50693	18.1128	12.1051	15.3792	BAHD acyltransferase At5g47980-like
A	LOC103452685	0.209454	0.00010001	0.00010001	6.06821	6.66903	4.83166	#N/A
A	LOC103416487	3.24359	4.45047	0.932779	19.3212	18.4931	20.9183	probable 6-phosphogluconolactonase 1
A	LOC103451397	9.06165	1.47846	4.01858	25.077	27.9741	24.4332	uncharacterized protein LOC103451397
A	LOC103445165	9.23107	0.966992	1.14959	19.0544	10.5766	15.0634	12-oxophytodienoate reductase 1-like
A	LOC103419189	1.09743	2.12265	0.860739	12.3161	14.4514	13.3496	#N/A
A	LOC103449725	0.305192	2.72834	1.486	14.4855	12.0767	10.1895	uncharacterized protein LOC103449725
A	LOC103437867	131.597	11.9374	13.6241	80.6797	84.4761	89.1049	SNAP25 homologous protein SNAP33-like
A	LOC103415326	10.9305	0.183022	0.0563447	6.03002	4.64648	5.75545	probable LRR receptor-like serine/threonine-protein kinase At1g74360
A	LOC103423027	4.59861	0.151526	0.949508	12.0915	4.93773	13.5307	7-deoxyloganetin glucosyltransferase-like
A	LOC103443867	9.35384	12.0067	0.75238	24.7143	22.4865	21.0448	#N/A
A	LOC103454002	0.0768733	0.233388	0.115087	7.07815	5.66861	5.93175	uncharacterized protein LOC103454002
A	LOC103425456	19.3587	30.412	6.01937	82.2081	75.285	88.0324	probable 6-phosphogluconolactonase 1
A	LOC103431814	42.1563	3.18011	4.79354	30.9951	28.4868	31.3032	beta-glucuronosyltransferase GlcAT14A-like
A	LOC103448801	7.43639	0.938412	14.3143	19.4583	27.9612	23.8629	probable leucine-rich repeat receptor-like serine/threonine-protein kinase At3g14840
A	LOC103415930	2.76251	2.97113	0.440912	14.7577	16.7182	12.0903	uncharacterized protein LOC103415930
A	LOC103410950	3.78537	0.00010001	0.00937668	3.03473	5.56176	10.7291	LOW QUALITY PROTEIN: uncharacterized protein LOC103410950
A	LOC103426453	1.3075	0.0467227	0.0844457	5.40374	8.43804	7.27893	#N/A
A	LOC103439871	1.49343	0.0658203	0.4273	9.33217	5.9838	8.99007	calcineurin B-like protein 4 isoform X1
A	LOC103412430	4.06304	0.0539737	0.02684	7.84664	3.92093	8.52145	ethylene-responsive transcription factor ERF091-like
A	LOC103416716	533.932	227.11	93.2677	999.211	1003.23	1130.53	ATP-citrate synthase beta chain protein 2
A	LOC103438398	0.192434	0.0414453	0.437362	6.07144	7.11129	6.31275	#N/A
A	LOC103423792	0.00010001	1.93082	0.00010001	7.49056	6.46521	6.13329	pentatricopeptide repeat-containing protein At1g26460, mitochondrial-like
A	LOC103413932	157.693	26.8948	11.4519	96.755	87.1758	132.608	2,3-bisphosphoglycerate-independent phosphoglycerate mutase
A	LOC103446730	17.5089	7.03427	0.880045	28.7541	20.1068	15.081	5\'-adenylylsulfate reductase 3, chloroplastic-like
A	LOC103415800	6.81384	0.467975	0.968297	12.1002	9.07172	13.8423	phosphoenolpyruvate carboxylase kinase 1-like
A	LOC103400209	0.587464	2.15208	1.26554	10.7493	13.6438	12.5681	protein AIG2
A	LOC103450437	1027.04	352.016	384.409	3563.67	1972.37	2846.37	thioredoxin H1-like
A	LOC103449571	0.637216	0.270664	0.288481	8.14928	7.82673	6.63408	#N/A
A	LOC103450666	282.676	146.805	49.5459	600.592	498.633	651.503	beta-amyrin 28-oxidase-like
A	LOC103445501	81.4369	9.47503	33.5422	137.649	99.5459	124.787	3-hydroxy-3-methylglutaryl-coenzyme A reductase 2-like
A	LOC103420805	0.154429	0.00010001	0.00010001	9.23812	1.20136	4.84796	laccase-15-like
A	LOC103418470	0.151349	0.289091	0.287246	7.07361	6.97479	5.82764	#N/A
A	WRKY15	12.5336	0.825226	0.560868	11.9324	8.10728	9.26933	probable WRKY transcription factor 65
A	LOC103448328	33.5327	9.66893	2.26392	27.9485	38.0874	36.1766	ABC transporter C family member 3-like
A	LOC108170439	1.28745	0.0809043	0.20266	9.50771	4.68293	7.55542	LOW QUALITY PROTEIN: probable S-adenosylmethionine-dependent methyltransferase At5g38100
A	LOC103448442	5.35023	2.23741	0.418685	10.284	18.0786	13.7955	ABC transporter C family member 3-like
A	LOC103403867	24.1816	6.61038	33.8131	91.9997	67.7272	104.403	peroxidase 51-like
A	LOC103449926	8.61103	0.937401	2.36829	16.3531	15.0725	21.5885	uncharacterized protein LOC103449926
A	LOC103424769	4.76794	0.132464	0.00010001	7.75776	5.0953	7.167	#N/A
A	LOC103429695	8.43392	0.868468	0.130652	13.8017	4.2691	6.60769	#N/A
A	LOC103418271	4.54387	0.02639	0.129759	2.94177	4.56244	11.7604	LOW QUALITY PROTEIN: palmitoyl-monogalactosyldiacylglycerol delta-7 desaturase, chloroplastic-like
A	LOC103426608	2.74199	0.466241	1.82148	12.5647	11.4602	14.517	#N/A
A	LOC103438023	4.83875	4.15619	4.8607	33.5598	33.884	31.2016	L-Ala-D/L-amino acid epimerase-like
A	LOC103419532	111.235	27.59	13.1237	111.494	136.722	149.714	isopentenyl-diphosphate Delta-isomerase I
A	LOC103435833	22.1221	1.77194	9.00347	31.8871	29.6455	31.1648	cytochrome b5
A	LOC103417337	0.00687401	0.00010001	0.0215987	8.01747	0.955398	5.03786	tetraketide alpha-pyrone reductase 1-like isoform X1
A	LOC103427406	2.24732	2.63977	0.741242	15.5016	11.0319	17.0412	4-coumarate--CoA ligase 1-like
A	LOC103437850	0.00010001	0.00010001	0.00010001	1.6813	4.02738	8.86475	peroxidase P7-like
A	LOC103447411	24.1678	1.92441	2.21778	20.7549	14.948	17.6995	UDP-glycosyltransferase 71K2
A	LOC103451722	0.91165	0.250478	0.647575	10.161	6.58542	8.09386	uncharacterized protein LOC103451722
A	LOC103437537	37.2241	6.50519	2.18228	23.4713	26.6633	28.6438	probable inactive purple acid phosphatase 27
A	LOC103429164	5.87198	0.962406	1.30188	14.0359	14.1848	15.7373	G-type lectin S-receptor-like serine/threonine-protein kinase At4g27290
A	LOC103452083	1.94539	2.61018	0.262252	12.5863	15.5971	5.75293	vinorine synthase-like
A	LOC108174800	8.51278	0.244512	0.00938068	6.52459	5.41646	5.03612	cytochrome P450 82A4-like
A	LOC103439792	6.41613	6.99706	0.537782	12.6375	25.0305	14.6425	probable polygalacturonase
A	LOC103406369	12.5149	0.609685	6.21894	19.4593	20.0072	14.1388	protein kinase APK1A, chloroplastic-like
A	LOC103418579	6.00314	2.7994	0.00010001	9.75809	11.0271	11.1687	#N/A
A	LOC103456120	33.7006	30.6954	4.47829	58.6075	67.5434	73.8741	guanine nucleotide-binding protein subunit gamma 1-like
A	LOC103404678	7.21107	0.319232	0.0242157	2.76315	6.31757	8.75358	stress-induced protein KIN2-like
A	LOC103407097	18.1857	6.67016	1.81928	30.6136	22.2293	33.6105	zinc-finger homeodomain protein 6-like
A	LOC103442231	50.0802	21.5081	9.9169	109.845	102.505	108.953	isocitrate dehydrogenase
A	LOC103428385	0.552114	0.371752	0.122737	7.31539	6.66013	6.49553	#N/A
A	LOC103431097	0.994922	0.0111123	0.00010001	5.3649	5.92065	6.80368	probable LRR receptor-like serine/threonine-protein kinase At3g47570
A	LOC103436168	17.7223	2.378	1.76136	15.7489	19.8158	22.252	F-box protein At2g27310-like
A	LOC103455457	0.011216	0.0658603	0.25521	8.21563	5.15846	2.80482	uncharacterized protein LOC103455457
A	LOC103404499	4.0495	11.7364	2.26376	24.7808	32.665	25.8395	alpha-glucan phosphorylase 1-like
A	LOC103422534	2.0741	0.33392	0.106059	6.22783	6.40493	10.2705	nudix hydrolase 2-like
A	LOC103404758	34.4711	5.93518	11.1592	64.1795	53.9717	70.074	equilibrative nucleotide transporter 3-like
A	LOC103436322	30.0651	16.1053	6.67942	74.834	64.5149	88.5106	phytosulfokines-like
A	LOC108172072	7.82601	0.0289593	0.079136	5.5095	4.73431	5.11921	uncharacterized protein LOC108172072
A	LOC103422287	5.89986	0.157191	0.181877	6.18094	9.32674	4.45846	ABC transporter D family member 2, chloroplastic-like isoform X2
A	LOC103415808	3.97894	0.00010001	1.27821	11.5058	6.86346	8.62037	probable trehalase
A	LOC103402673	16.4573	1.18067	0.949922	9.8297	10.4943	11.7751	uncharacterized protein LOC103402673
A	LOC103442928	4.81337	0.370826	0.454819	8.73997	6.94283	10.9117	ribonuclease 3-like protein 3
A	LOC103410278	4.69043	0.0177567	0.00010001	5.48455	6.67631	4.91989	TMV resistance protein N-like
A	LOC103413696	2.75432	0.00010001	2.22518	9.70183	9.15146	10.0593	anthocyanidin reductase-like
A	LOC103405667	8.63836	0.704846	0.0985043	7.24035	6.9535	7.29493	uncharacterized protein LOC103405667
A	LOC103449872	16.5913	4.10495	0.981754	18.6667	20.9917	12.7209	auxin-responsive protein IAA26, partial
A	LOC103430672	1.84969	2.50541	0.244586	11.6423	14.4676	5.31127	vinorine synthase-like
A	LOC103417617	5.18743	0.00010001	0.00010001	4.87819	4.57126	6.69967	uncharacterized protein LOC103417617
A	LOC103446615	1.0741	0.0856427	0.00010001	4.77847	7.40422	5.88116	myb-related protein Myb4-like
A	LOC103422969	4.21917	1.73603	0.378006	11.1452	10.4421	14.019	uncharacterized protein LOC103422969
A	LOC103403124	51.3511	12.1256	11.1197	100.842	76.0889	80.856	scopoletin glucosyltransferase-like
A	LOC103443583	246.399	75.9836	37.3836	360.327	361.256	326.13	probable phospholipid hydroperoxide glutathione peroxidase
A	LOC103404421	3.15071	0.415458	1.47105	11.0799	12.1832	10.8921	RING-H2 finger protein ATL20-like
A	LOC103429725	7.45102	5.69323	8.18241	40.8652	53.1687	38.455	mitochondrial pyruvate carrier 4-like
A	LOC108170393	9.78887	1.0475	0.351567	10.1026	10.3847	6.48745	#N/A
A	LOC103419659	9.9647	1.22843	0.0897497	6.7922	9.37547	6.74559	G-type lectin S-receptor-like serine/threonine-protein kinase At1g61500
A	LOC103440785	0.558805	0.294497	0.656362	7.50037	7.47576	7.23069	disease resistance protein RPS4-like isoform X1
A	LOC103406481	5.08032	5.25445	0.56329	14.3625	18.3381	15.0832	ATP-dependent 6-phosphofructokinase 4, chloroplastic-like
A	LOC103433676	7.69921	1.28704	0.102052	4.29806	13.4185	6.46794	ammonium transporter 2-like, partial
A	LOC103410907	32.2511	15.0424	7.43601	75.643	21.9451	101.017	probable pectinesterase/pectinesterase inhibitor 20
A	LOC103419333	0.388999	0.69791	0.0439743	3.11565	6.41863	9.24608	uncharacterized protein LOC103419333
A	LOC103456100	25.3536	10.0578	3.15531	34.0766	50.4459	35.3805	plasma membrane ATPase 4
A	LOC103433137	34.0717	34.1656	4.87899	56.6738	70.7935	70.1323	uncharacterized protein LOC103433137
A	LOC103437936	0.011886	0.0519267	0.00010001	7.91414	3.87068	0.622149	ethylene-responsive transcription factor ERF098-like
A	LOC103412448	11.2871	6.65772	2.39743	42.2127	22.1913	27.6922	equilibrative nucleotide transporter 3-like
A	LOC103407875	8.51605	11.8394	2.52936	29.7097	26.3781	44.5144	zinc transporter 8-like
A	LOC103446579	6.39308	0.993692	0.872047	11.0001	11.686	13.3144	lipase 3
A	LOC103430740	0.599198	0.00010001	0.4816	5.58291	6.58995	6.447	LOW QUALITY PROTEIN: metal-nicotianamine transporter YSL1-like
A	LOC108170940	11.5073	3.42896	0.94616	10.3936	16.3424	22.6151	uncharacterized protein LOC108170940
A	LOC103406111	8.06739	3.44153	1.32466	13.3404	19.6019	25.2536	classical arabinogalactan protein 4-like
A	LOC103405806	0.941519	0.294081	0.00010001	5.02778	3.99003	9.26903	uncharacterized protein LOC103405806
A	LOC103406759	11.2556	3.14998	1.79598	18.3867	21.8512	23.9114	uncharacterized protein LOC103406759
A	LOC103439160	3.41978	0.338736	0.431565	8.96313	7.3969	8.51664	uncharacterized protein LOC103439160
A	LOC103451028	50.1001	9.87121	14.5534	98.8708	76.2865	76.3485	probable aldo-keto reductase 1
A	LOC103438446	1.51228	0.0405887	0.00010001	5.58059	4.80134	6.88029	cinnamoyl-CoA reductase 1-like
A	LOC103405811	8.66984	0.796495	0.290876	7.07781	6.37304	10.0833	cytochrome P450 704C1
A	LOC103402693	23.8572	2.82908	4.13877	26.3631	26.6115	25.5753	caffeoylshikimate esterase-like isoform X2
A	LOC103431360	455.671	56.1503	96.7971	440.734	429.352	423.703	uncharacterized protein LOC103431360
A	LOC103443859	2.07949	1.338	1.32016	13.5492	13.0316	11.7251	hydroxyethylthiazole kinase
A	LOC103404481	5.32293	0.568101	0.0419097	6.76026	4.52861	9.1154	UDP-glycosyltransferase 13-like
A	LOC103408694	187.261	98.5195	42.8375	382.938	351.988	476.643	diphosphomevalonate decarboxylase MVD2-like
A	LOC103401028	15.2341	7.09481	1.28375	17.1916	19.6944	28.3181	lysine histidine transporter-like 8
A	LOC103411257	1.40061	2.07012	1.27861	13.8688	13.2086	10.9297	#N/A
A	LOC103400239	45.4362	8.56352	4.65648	39.9665	40.8405	40.3632	chaperone protein dnaJ 11, chloroplastic-like
A	LOC108169884	18.5729	2.62585	1.32369	17.505	10.491	16.1733	3-isopropylmalate dehydratase large subunit-like
A	LOC103437559	13.0007	25.0739	5.38681	53.1192	64.7079	52.5736	cytochrome P450 CYP749A22-like
A	LOC103429642	1.17934	0.0950997	0.127951	6.79183	3.19154	7.77103	#N/A
A	LOC103410144	63.5467	13.3382	19.1392	132.482	98.2163	91.573	(+)-neomenthol dehydrogenase-like
A	LOC103452897	3.11725	0.592879	0.281359	9.07717	8.68673	7.00166	uncharacterized protein LOC103452897
A	LOC103407053	3.56114	0.018376	0.0712407	2.42681	2.28088	10.4594	#N/A
A	LOC108171727	0.419797	0.680618	0.166881	3.43308	2.90712	12.1126	#N/A
A	LOC103433737	1.45072	0.135946	1.17076	8.58322	4.4702	10.5204	endoglucanase 9-like
A	LOC103454953	0.331871	0.038505	0.023725	4.29702	7.04791	3.1725	probable 1-deoxy-D-xylulose-5-phosphate synthase 2, chloroplastic
A	LOC103434399	20.251	47.3036	21.5095	113.227	172.492	123.303	farnesyl pyrophosphate synthase 2-like
A	LOC103446003	7.4467	3.38096	1.26471	12.5093	18.3188	23.0788	LOW QUALITY PROTEIN: classical arabinogalactan protein 4-like
A	LOC103411210	5.00924	1.46558	0.679262	15.9576	7.66101	11.3082	chorismate mutase 1, chloroplastic-like
A	LOC103414973	8.18034	0.327085	2.36295	11.8852	9.71537	10.3051	homeobox-leucine zipper protein HAT14-like
A	LOC103439587	108.93	13.9306	47.1063	155.218	121.928	133.275	ethylene-responsive transcription factor 2-like
A	LOC103419518	5.00675	0.211273	2.00922	10.128	9.44204	10.0413	F-box protein PP2-B10-like
A	LOC103449839	15.3398	6.52383	1.34604	24.9468	20.2348	16.7987	BURP domain protein USPL1-like
A	LOC103447765	5.12155	0.531947	0.161518	6.31673	6.66737	7.93106	nudix hydrolase 9
A	LOC103442596	10.7739	5.96738	2.14189	28.9183	26.9418	22.4977	uncharacterized protein LOC103442596
A	LOC103429375	83.137	12.4948	25.3353	117.079	74.115	123.107	probable S-adenosylmethionine-dependent methyltransferase At5g38100
A	LOC103409818	0.445777	0.0757477	0.062117	2.3776	7.38057	4.86823	F-box protein SKIP23-like
A	LOC108173361	23.0099	5.1726	3.05614	30.5221	16.9001	34.0268	3-ketoacyl-CoA thiolase 2, peroxisomal-like
A	LOC103438478	10.1161	35.9241	13.7514	77.7849	78.0866	77.484	uncharacterized protein LOC103438478
A	LOC103435936	1.96083	0.090934	0.243074	6.11354	5.4226	6.98263	cysteine-rich repeat secretory protein 56
A	LOC103425837	5.12832	0.558454	0.0419097	6.08354	4.1515	8.43097	UDP-glycosyltransferase 13-like
A	LOC103418694	1.19988	0.295389	0.00010001	4.38701	3.67105	8.97538	uncharacterized protein LOC103418694 isoform X1
A	LOC103439146	63.1372	13.2611	12.3742	40.599	97.5709	90.8049	(+)-neomenthol dehydrogenase
A	LOC103451854	1.91761	0.00010001	0.12999	6.21056	2.25837	7.30506	probable WRKY transcription factor 61 isoform X2
A	LOC103442686	1.65831	0.213504	0.7589	6.48311	8.54069	7.43172	fimbrin-5-like
A	LOC103414866	2.46042	3.05215	0.029768	7.55135	9.01174	9.28026	ATP-dependent 6-phosphofructokinase 4, chloroplastic-like isoform X1
A	LOC103400787	3.96672	0.615689	2.91273	12.9102	11.9318	13.4526	inorganic pyrophosphatase 3
A	LOC103412143	9.71936	9.03532	5.03379	37.5033	43.1531	42.5411	adrenodoxin, mitochondrial-like
A	LOC103444727	10.1943	8.45902	3.58465	37.0878	37.1692	31.0938	dehydrogenase/reductase SDR family member 12
A	LOC103429819	8.88747	14.9863	5.0611	48.6595	25.5977	55.0688	LOW QUALITY PROTEIN: putative UDP-glucose glucosyltransferase
A	LOC103433510	44.8439	62.267	12.8157	115.708	129.892	137.914	caffeoylshikimate esterase-like
A	LOC103452901	6.78591	0.928483	0.142786	7.88271	8.07717	4.91563	#N/A
A	LOC103438668	2.04755	0.505897	0.372943	8.80138	7.53994	6.34583	glutamyl-tRNA(Gln) amidotransferase subunit A-like
A	LOC103417324	8.62992	6.22911	8.78673	47.29	38.8056	41.6683	ketol-acid reductoisomerase, chloroplastic-like
A	LOC103417436	4.24574	1.24539	1.64041	12.0186	13.0813	15.0205	aspartate aminotransferase, mitochondrial-like
A	LOC103455043	3.98296	1.75328	0.303361	9.23248	9.84829	9.84404	uncharacterized protein LOC103455043
A	LOC103436695	8.31639	4.42914	6.97632	41.587	37.6823	23.126	cinnamoyl-CoA reductase 2-like
A	LOC103413895	247.424	75.7238	66.8845	466.477	377.203	439.533	beta-amyrin 28-oxidase-like
A	LOC103438310	2.83034	3.65144	1.93362	17.7971	17.7618	15.7859	sodium/hydrogen exchanger 6
A	LOC103451221	0.692294	0.00010001	0.00010001	4.38128	1.70515	7.23704	short-chain dehydrogenase reductase 2a-like
A	LOC103420869	2.61548	1.963	6.15855	15.4641	22.9177	15.9214	auxin response factor 5-like
A	LOC103444741	23.6847	3.9165	2.54798	20.8803	19.7288	21.2668	proline transporter 1-like
A	LOC103406964	9.19827	1.63246	4.45649	20.9611	22.0744	17.3457	#N/A
A	LOC108174116	10.1827	0.962295	0.86183	9.0984	7.24953	10.6816	lysM domain receptor-like kinase 3
A	LOC103438350	34.495	12.5457	7.31614	56.7845	55.7507	66.9333	citrate synthase, mitochondrial-like
A	LOC103436493	41.6836	19.2519	5.52984	46.9257	64.7514	54.1851	LAG1 longevity assurance homolog 2
A	LOC103424408	5.61056	4.96163	4.62658	30.2311	30.021	25.3671	ubiquitin-conjugating enzyme E2-23 kDa-like isoform X1
A	LOC103409148	2.74875	1.19865	0.097021	7.14238	5.95939	9.44313	60S acidic ribosomal protein P1-like
A	LOC103407038	84.2266	31.1641	44.152	198.741	103.035	316.97	40S ribosomal protein S30
A	LOC103451874	4.16707	0.286515	0.427252	7.04717	5.51782	7.72191	homeobox-leucine zipper protein HAT5
A	LOC103406564	34.2315	8.60467	3.95029	31.1896	30.8966	39.3251	UDP-glycosyltransferase 88A1-like
A	LOC103441434	6.83502	9.21742	1.67388	17.361	16.2471	31.3008	LOW QUALITY PROTEIN: zinc transporter 8-like
A	LOC103444456	14.9878	3.0502	1.39165	16.8972	13.3121	14.8039	UNC93-like protein 1
A	LOC103419966	5.36009	0.308318	0.943946	7.75062	8.65769	7.14349	cinnamoyl-CoA reductase 2-like
A	LOC103450719	2.55882	1.43937	2.73373	10.271	18.5222	12.8842	protein LURP-one-related 15-like
A	LOC103439839	19.0921	3.0943	2.76342	22.0716	14.5561	22.215	probable inactive receptor kinase At4g23740
A	LOC103439670	3.65848	0.271863	0.250703	5.97419	4.46257	7.78539	disease resistance protein RPM1-like
A	LOC103430941	2.06295	0.149704	0.344008	5.27841	7.45757	5.40649	protein DETOXIFICATION 21-like, partial
A	LOC103435254	18.6017	2.89415	5.8934	31.3149	25.7752	23.2803	BOI-related E3 ubiquitin-protein ligase 1
A	LOC103440369	113.912	22.3926	28.1053	113.085	144.735	161.95	purple acid phosphatase-like
A	LOC103405859	24.472	8.85536	12.004	54.8376	62.8757	68.3837	aspartate aminotransferase, mitochondrial
A	LOC103450936	0.287514	0.897316	0.24007	5.59276	2.52792	8.25792	probable linoleate 9S-lipoxygenase 5 isoform X1
A	LOC103417520	66.4031	69.9389	66.6211	332.325	339.48	297.194	uncharacterized protein LOC103417520
A	LOC103454370	16.7726	18.3514	4.62267	42.1014	55.3726	40.4319	carboxyl-terminal-processing peptidase 3, chloroplastic-like
A	LOC103422016	5.87108	4.85188	7.71157	28.0287	35.0963	31.1943	LOW QUALITY PROTEIN: 1-aminocyclopropane-1-carboxylate oxidase homolog 4-like
A	LOC103431338	24.6986	10.4778	4.36374	35.6097	44.748	37.382	plasma membrane ATPase 4
A	LOC103428109	29.9749	15.9937	6.63714	74.2682	38.8748	56.2633	phytosulfokines-like
A	LOC103418256	101.47	53.9169	52.3084	233.267	276.619	359.68	40S ribosomal protein S30
A	LOC103433108	0.852762	0.159226	2.38795	6.81578	8.31843	5.23387	transcription factor RAX2
A	LOC103449209	107.228	78.5549	113.278	437.396	493.687	418.611	probable cytochrome c oxidase subunit 5C-1
A	LOC103413894	300.911	91.1374	80.7306	512.116	414.526	482.017	beta-amyrin 28-oxidase-like
A	LOC103434628	55.4983	17.3207	14.8178	105.298	77.3142	89.4094	transcription factor ILR3-like
A	LOC103416877	7.83141	9.20123	3.09603	28.5875	26.1681	30.1271	LOW QUALITY PROTEIN: acylamino-acid-releasing enzyme-like
A	LOC103443640	8.04752	5.51023	1.36015	18.5559	19.6861	14.337	GDSL esterase/lipase 1-like
A	LOC103404467	24.6244	21.643	9.28062	66.7566	77.8936	72.5684	nucleoside diphosphate kinase III, chloroplastic/mitochondrial-like
A	LOC103418863	3.85092	1.26713	0.206853	8.16168	6.75572	7.58276	villin-1
A	SPS	2.53632	1.05423	0.240278	8.13473	6.7367	7.00782	probable sucrose-phosphate synthase 1
A	LOC103412072	3.79136	6.36045	4.74536	25.6824	27.1958	22.1141	cytochrome c oxidase-assembly factor COX23, mitochondrial-like, partial
A	LOC103408071	2.95055	3.69724	0.460722	8.87165	10.0627	11.7057	ATP-dependent 6-phosphofructokinase 5, chloroplastic-like
A	LOC103400532	35.1725	20.8826	6.89431	63.0811	62.4951	56.8107	NADH-cytochrome b5 reductase-like protein
A	LOC103441340	141.55	91.2969	42.4383	338.198	291.868	312.242	plasma membrane ATPase 4-like
A	LOC103446456	2.03012	2.90409	2.47289	14.8946	15.4606	12.7066	uncharacterized protein LOC103446456
A	LOC103401432	6.03438	6.43232	6.15403	30.8311	33.7518	29.1617	probable calcium-binding protein CML20, partial
A	LOC103448901	3.23515	0.629902	0.301086	7.03145	5.11829	7.87055	type IV inositol polyphosphate 5-phosphatase 3 isoform X3
A	LOC103412553	6.74015	2.03492	2.87923	14.4565	17.7686	18.8448	V-type proton ATPase subunit e1-like
A	LOC103449022	8.54537	3.78471	8.36923	31.5586	23.4388	35.5157	uncharacterized isomerase BH0283-like
A	LOC103414229	15.8656	16.5886	18.1579	80.6888	76.2183	78.2323	ATP synthase subunit beta, mitochondrial
A	LOC103417565	516.953	145.868	173.978	853.801	755.346	898.999	beta-amyrin 28-oxidase-like
A	LOC103413361	4.59487	1.99214	0.574539	8.13519	10.1032	11.1889	uncharacterized protein LOC103413361
A	LOC103445337	11.157	9.65223	5.37754	35.5542	40.1131	38.9571	adrenodoxin-like protein, mitochondrial
A	LOC103432249	24.3846	11.0798	14.0274	66.014	62.7773	72.6112	phosphomevalonate kinase-like
A	LOC103436722	15.3729	7.35465	3.9805	29.593	32.1118	32.6587	protein canopy-1
A	LOC103407291	4.62802	2.37116	2.94792	11.6192	18.8843	19.3798	ribonuclease 3-like protein 3
A	LOC103420566	63.9437	43.5183	22.3037	146.659	150.764	168.211	diphosphomevalonate decarboxylase MVD2-like
A	LOC103413357	80.029	39.1827	27.4963	169.368	174.133	163.493	#N/A
A	LOC108175029	6.89385	0.834577	3.24466	13.0783	10.9335	11.6258	#N/A
A	LOC103435382	66.246	49.6247	68.5441	257.849	223.574	293.706	glyceraldehyde-3-phosphate dehydrogenase GAPCP1, chloroplastic-like
A	LOC103446479	4.03069	1.157	3.74482	15.2671	12.7947	11.4018	dynein light chain 1, cytoplasmic
A	LOC103447125	13.2803	5.61622	6.2898	33.615	38.8695	26.9815	histone H3.2
A	LOC103400509	9.31605	2.19953	2.89242	17.2882	16.4311	15.5168	(+)-neomenthol dehydrogenase-like isoform X1
A	LOC103443518	1038.15	297.251	406.803	1691.64	1681.12	1717.69	beta-amyrin 28-oxidase
A	LOC103432027	17.0022	9.8311	9.22268	47.3693	53.4656	46.1571	NADH dehydrogenase
A	LOC103406584	9.69729	6.20829	2.99921	26.995	24.159	19.9243	spermine synthase-like
A	LOC103448109	48.3546	21.5114	12.0702	76.9024	90.5563	69.192	heme oxygenase 1, chloroplastic-like
A	LOC103404683	33.5318	17.3129	19.1579	83.0961	100.257	85.7306	protein translation factor SUI1 homolog
A	LOC103428167	7.12856	6.33166	8.43283	34.5323	35.1357	27.211	mitochondrial pyruvate carrier 4-like
A	LOC103451762	32.3102	11.2814	14.4984	63.5336	66.8069	64.2262	putative methylesterase 11, chloroplastic
A	LOC103402269	10.397	2.46427	4.88669	19.7439	22.3009	17.4956	crocetin glucosyltransferase, chloroplastic-like
A	LOC103412811	3.25826	1.50081	2.20561	11.6947	12.0528	11.4971	#N/A
A	LOC103420432	52.8949	21.6431	14.9337	80.7163	88.4972	94.0786	citrate synthase, mitochondrial-like
A	LOC103419967	20.0839	12.138	18.7799	69.4393	71.3956	54.7064	cinnamoyl-CoA reductase 2-like
A	LOC103419471	9.75282	4.8942	3.00048	21.6945	17.2481	22.0906	cysteine-rich receptor-like protein kinase 8
A	LOC103419104	4.96034	2.74149	1.75361	13.0564	12.1071	13.8831	(+)-neomenthol dehydrogenase-like
A	LOC103429732	33.7284	27.3861	27.4508	121.58	116.578	101.922	uncharacterized protein LOC103429732
B	LOC103455344	316.379	2.20393	0.00010001	0.39003	0.263185	0.648244	germin-like protein subfamily 1 member 11
B	LOC103409318	811.239	6.14307	0.598445	3.08631	21.3054	13.0829	pathogenesis-related protein 1-like
B	LOC103442728	185.202	0.00010001	9.42373	0.00010001	39.6819	41.4014	lysine histidine transporter 1-like
B	LOC103408266	5159.52	113.649	6.60208	53.919	252.925	206.481	protein P21-like
B	LOC103436295	589.65	4.42693	0.321695	1.7502	11.4853	6.88989	pathogenesis-related leaf protein 4-like
B	LOC103400169	188.924	1.53791	0.0751343	0.00010001	0.0542713	0.00010001	patatin-like protein 2
B	LOC103437336	251.804	2.06534	0.455297	22.9056	0.36337	1.2228	protein DMR6-LIKE OXYGENASE 2-like
B	LOC103436328	499.993	3.63155	0.43907	2.00139	12.2659	10.0905	LOW QUALITY PROTEIN: pathogenesis-related protein 1-like, partial
B	LOC103405069	292.576	2.20954	0.195593	2.84379	1.09022	1.1609	probable cinnamyl alcohol dehydrogenase 1
B	LOC103448829	158.289	2.84407	0.00010001	0.00010001	0.00010001	0.924116	2-methylene-furan-3-one reductase-like
B	LOC103444691	295.449	2.51317	0.184386	2.93299	1.84366	5.63007	germin-like protein subfamily 1 member 11
B	LOC103404960	334.455	5.40022	0.307395	6.81575	7.70772	19.2267	1-aminocyclopropane-1-carboxylate oxidase
B	LOC103408235	215.147	1.68755	0.190488	10.4418	7.67896	7.80647	1-aminocyclopropane-1-carboxylate synthase 1
B	LOC103454938	151.024	3.19766	0.00010001	6.54212	12.4511	30.738	uncharacterized protein LOC103454938
B	LOC103421205	123.833	0.859691	0.00010001	4.4398	0.887485	3.22426	LOW QUALITY PROTEIN: patatin-like protein 2, partial
B	LOC103406362	41.1691	0.00010001	0.00010001	0.00010001	12.9551	14.7903	uncharacterized protein LOC103406362
B	LOC103435578	41.1208	0.00010001	0.00010001	0.00010001	12.94	14.7777	uncharacterized protein LOC103435578
B	LOC103434045	113.837	0.876922	0.101757	1.61747	3.06291	12.1318	pathogenesis-related protein 1-like
B	LOC103430201	84.2292	1.23676	0.0726277	1.04926	0.111616	0.304605	potassium transporter 5-like
B	LOC103441280	101.013	0.632141	0.00010001	3.97387	0.814228	2.09075	LOW QUALITY PROTEIN: patatin-like protein 2, partial
B	LOC103411778	154.786	2.49899	0.181057	15.4521	17.03	9.65785	probable acyl-activating enzyme 6
B	LOC103401182	803.143	128.321	5.45625	32.7141	34.2745	24.5786	cold-shock protein CS120-like
B	LOC103438925	93.7427	0.62224	0.0201367	6.2155	1.38072	3.87607	MLO-like protein 1, partial
B	LOC103446186	73.884	0.973177	0.0532107	2.66542	0.156217	0.479513	gibberellin 2-beta-dioxygenase-like
B	LOC103416222	78.2252	1.01307	0.00010001	5.11632	0.30197	1.3509	uncharacterized protein LOC103416222
B	LOC103452839	293.056	7.30091	1.20637	15.8807	16.8073	24.6349	#N/A
B	LOC103438907	93.5378	0.740189	0.0270513	8.43519	1.98312	4.63802	MLO-like protein 1
B	LOC103423646	75.3191	0.57059	0.00010001	6.38691	0.755968	1.84394	beta-glucosidase 12-like, partial
B	LOC103436340	55.8825	0.377457	0.00010001	0.690173	0.06532	0.124108	#N/A
B	LOC108173809	64.1643	0.00010001	0.00010001	2.71411	0.748358	2.27775	#N/A
B	LOC103416084	47.86	0.717625	0.00010001	0.00010001	0.00010001	0.00010001	mannitol dehydrogenase-like
B	LOC103436912	539.434	7.45925	6.75668	39.9939	57.0544	36.0232	cinnamoyl-CoA reductase 2-like
B	LOC103402689	76.3112	0.606971	0.057133	7.69961	1.8707	7.12049	VQ motif-containing protein 20
B	LOC103401550	84.7901	1.25888	0.00877134	3.8199	1.11798	4.36867	probable mannitol dehydrogenase
B	LOC103446434	187.531	4.42155	0.996933	7.13073	10.0228	4.84626	stem-specific protein TSJT1-like
B	LOC108169265	73.1761	0.621805	0.209968	15.4364	3.11762	8.47599	cytochrome P450 81D11-like, partial
B	LOC103444067	598.881	12.8215	14.9273	86.0848	13.4717	127.965	peroxidase P7-like
B	LOC103427144	43.7655	0.45587	0.00010001	0.00010001	0.00010001	0.00010001	AAA-ATPase At2g46620-like
B	LOC103452806	210.685	5.74576	1.38991	17.3054	20.3254	32.8617	#N/A
B	LOC103448764	42.4402	2.97474	0.104092	0.014195	0.00678101	0.0328973	epidermis-specific secreted glycoprotein EP1-like
B	LOC103414407	76.6143	0.73817	0.05832	7.8582	3.70647	7.56466	VQ motif-containing protein 20-like
B	LOC103403531	50.1557	0.247995	0.11848	11.207	2.11365	12.1983	tetraketide alpha-pyrone reductase 1-like
B	LOC103430645	14.8898	11.8275	0.00010001	0.00010001	29.565	14.5577	GDT1-like protein 4
B	LOC103428209	61.1577	1.84884	0.550785	0.434143	0.309136	0.518743	UDP-glucose flavonoid 3-O-glucosyltransferase 7-like
B	LOC103445755	77.579	1.05861	0.060289	4.2331	1.52617	4.33005	probable glutathione S-transferase
B	LOC103454097	55.3812	0.481801	0.0493603	9.14112	0.817054	4.00904	probable glutathione S-transferase
B	LOC103430668	80.6321	1.75878	0.298393	3.07451	3.18536	0.753458	cytochrome P450 71B26-like
B	LOC103413950	49.4976	0.275493	0.0209327	3.71624	0.284767	0.850248	beta-glucosidase 12-like
B	LOC103428584	107.524	3.62066	0.171238	5.52123	9.13218	10.9047	uncharacterized protein LOC103428584
B	LOC103452698	42.9203	2.0567	0.00010001	0.128618	12.5635	6.97952	desiccation-related protein PCC13-62-like
B	LOC103452959	49.9488	0.568964	0.272014	4.74085	0.00010001	3.7812	probable glutathione S-transferase
B	LOC103440095	48.954	0.00010001	0.00010001	2.81565	7.00647	4.57157	sorbitol dehydrogenase-like
B	LOC103405068	38.0195	0.0839577	0.00010001	3.72826	0.048238	0.277661	probable cinnamyl alcohol dehydrogenase 1
B	LOC103429550	59.7296	21.1457	5.44222	21.9218	0.00010001	27.0462	tetracycline resistance protein, class H-like isoform X1
B	LOC103436320	48.1754	0.151785	0.0207717	3.28438	0.532518	1.04	beta-glucosidase 12-like
B	LOC103434189	344.257	40.3021	2.64975	31.9838	45.1791	54.2502	uncharacterized protein LOC103434189
B	LOC103411433	56.2736	0.774848	1.05426	3.58266	0.066985	0.906161	#N/A
B	LOC103431632	63.5489	1.01607	0.061993	4.82199	1.43495	5.43148	probable mannitol dehydrogenase
B	LOC103411726	71.9501	1.38149	0.0906357	6.4898	6.99397	7.70184	1-aminocyclopropane-1-carboxylate synthase-like
B	LOC103450521	102.597	4.82434	0.364155	6.7193	4.93064	10.5612	IQ domain-containing protein IQM1-like
B	LOC103443361	54.9064	0.587006	0.0258347	2.56501	5.9615	5.71578	polygalacturonase QRT3-like
B	LOC103438514	29.666	0.00010001	0.00010001	0.00010001	0.00010001	0.00010001	tetraketide alpha-pyrone reductase 1-like, partial
B	LOC103413425	33.4623	0.00010001	0.00010001	1.29433	0.0389353	0.209873	potassium transporter 5-like
B	LOC103409719	30.5339	0.276087	0.00010001	0.00010001	0.00010001	0.00010001	AAA-ATPase At2g46620-like
B	LOC103431254	63.8802	1.10847	0.141067	4.10724	3.4875	6.85021	U-box domain-containing protein 21-like
B	LOC103423647	40.3013	0.203083	0.00010001	2.51767	0.320879	1.47126	cyanogenic beta-glucosidase-like
B	LOC103414211	84.0729	2.62814	0.367861	7.08898	11.9098	10.3671	U-box domain-containing protein 21-like
B	LOC103439712	60.0024	0.721315	0.237138	2.38059	3.52767	2.18136	sorbitol dehydrogenase-like
B	LOC103411337	90.1646	3.05715	2.99741	49.0166	8.94118	3.44156	2-methylene-furan-3-one reductase-like
B	LOC103410332	30.5158	0.15662	0.00917268	2.56532	0.00998934	0.00823601	caffeic acid 3-O-methyltransferase
B	LOC103428609	68.3545	2.22587	0.0770727	3.57924	5.69495	7.31016	uncharacterized protein LOC103428609
B	LOC103400141	57.5891	0.464176	2.56355	2.27368	0.860398	0.895432	3-oxo-Delta(4,5)-steroid 5-beta-reductase-like
B	LOC103443290	68.9139	5.24786	0.192328	9.6392	18.5107	4.08633	transcription factor JUNGBRUNNEN 1-like
B	LOC103454842	32.1694	0.164696	0.00010001	0.062134	0.120727	1.21009	protein DMR6-LIKE OXYGENASE 2-like
B	LOC103427832	86.0186	9.36554	0.297744	6.44944	5.14645	14.5369	external alternative NAD(P)H-ubiquinone oxidoreductase B2, mitochondrial-like
B	LOC103414470	32.463	0.00010001	0.00010001	5.43838	2.78114	7.80332	transcription factor JUNGBRUNNEN 1-like
B	LOC103438258	49.383	0.7086	0.108956	2.29642	1.50626	3.4633	U-box domain-containing protein 21-like
B	LOC108170270	116.822	20.4798	1.55907	69.6103	12.848	26.5612	#N/A
B	LOC103436349	39.5778	0.577901	0.077244	5.16541	10.5157	8.33182	uncharacterized protein LOC103436349
B	LOC103426681	63.9506	2.14401	0.250049	2.12006	6.36482	4.54047	auxin-binding protein ABP19a-like
B	LOC103411164	206.061	9.27846	10.7595	84.7129	16.7577	6.22534	2-methylene-furan-3-one reductase-like
B	LOC103446063	41.8416	0.540402	0.0189863	0.825197	3.18574	1.63599	transcription factor JUNGBRUNNEN 1-like
B	LOC103442362	115.044	6.75258	0.949363	10.8191	19.4519	17.6838	probable calcium-binding protein CML45
B	LOC103419160	42.1083	1.3411	0.149377	8.18467	4.71696	18.3765	VQ motif-containing protein 1-like
B	LOC103438583	52.8435	3.56074	0.310727	3.88788	22.9328	3.89666	probable carboxylesterase 15
B	LOC103438808	97.5079	2.94498	1.52269	21.8833	15.4175	21.7995	uncharacterized protein LOC103438808
B	LOC103419499	49.4701	0.718736	0.555853	3.74691	13.2546	7.81417	pathogenesis-related protein PR-4B-like
B	LOC103427276	14.0367	4.01187	2.60182	24.254	0.021596	0.0610757	cinnamoyl-CoA reductase 1-like
B	LOC103402853	33.4985	0.186678	0.00010001	2.28911	0.728992	5.08488	chorismate mutase 3, chloroplastic
B	LOC103440114	61.6706	2.27325	0.918693	1.84266	2.52434	0.938054	sorbitol dehydrogenase-like
B	LOC103431404	44.7267	0.403345	2.12592	1.4349	0.638025	0.685815	3-oxo-Delta(4,5)-steroid 5-beta-reductase-like
B	LOC103411201	99.7354	5.92244	0.806938	9.42902	16.7132	15.4215	probable calcium-binding protein CML45
B	LOC108171852	32.4	0.360587	0.014692	7.47563	3.99341	9.49331	ABC transporter G family member 35-like
B	LOC103401179	25.0724	1.25688	0.568279	19.3448	0.867376	14.2954	probable polyol transporter 6
B	LOC103413952	25.5808	0.00010001	0.00010001	0.981438	0.00010001	0.00010001	#N/A
B	LOC103405791	27.4566	0.348222	0.0180707	0.00010001	0.237412	0.246365	#N/A
B	LOC103431786	30.9242	0.180377	0.0827013	4.92361	6.19097	8.85221	uncharacterized protein LOC103431786
B	LOC103455774	49.1905	3.2369	0.0908293	13.6809	11.6643	12.1635	guanine nucleotide-binding protein alpha-1 subunit-like
B	LOC103429126	48.0258	0.488569	0.540351	6.14456	6.05699	8.23902	LOW QUALITY PROTEIN: septum-promoting GTP-binding protein 1
B	LOC103416330	28.051	0.624055	0.00010001	11.9139	1.53171	6.30712	12-oxophytodienoate reductase 2-like, partial
B	LOC103439955	24.8189	0.210965	0.00010001	2.22687	0.00010001	0.00984201	caffeic acid 3-O-methyltransferase
B	LOC103413951	24.5896	0.12682	0.00010001	0.244192	0.00010001	0.179229	isoflavonoid 7-O-beta-apiosyl-glucoside beta-glycosidase-like
B	LOC103411163	303.4	34.9399	19.0703	65.5276	15.8771	6.60716	2-methylene-furan-3-one reductase-like
B	LOC103401144	2398.3	581.567	61.6513	840.714	1678.24	928.841	dehydrin Xero 1-like
B	LOC103404047	33.9418	0.167444	0.0103293	3.2812	2.41754	4.30032	putative beta-D-xylosidase
B	LOC103452796	30.7431	0.0241307	0.00010001	3.25004	1.68984	4.02083	putative beta-D-xylosidase
B	LOC103442258	28.496	2.45898	0.168783	7.16073	1.39733	0.00010001	#N/A
B	LOC103431744	11.91	0.00010001	0.00010001	19.3326	1.22707	3.0548	#N/A
B	LOC108175314	78.5787	7.34683	4.9077	4.01912	0.82102	3.45128	#N/A
B	LOC103439993	299.023	60.1656	6.32106	107.754	151.648	90.907	uncharacterized protein LOC103439993
B	LOC103454506	31.9468	0.294202	0.0218807	2.58513	2.1311	6.44688	reticuline oxidase-like protein
B	LOC103449899	22.6649	0.506721	0.0170793	0.00010001	0.00010001	0.00010001	ATP-dependent 6-phosphofructokinase 3-like
B	LOC103444676	79.2018	2.51528	1.52169	17.6728	8.67367	18.4088	LOW QUALITY PROTEIN: ethylene-responsive transcription factor ABR1-like
B	LOC103427667	36.2499	0.623985	0.00010001	1.35152	1.98982	1.47485	pectin acetylesterase 12-like isoform X1
B	LOC103411521	24.8099	1.36496	0.424795	0.0359867	0.0564957	0.0719	uncharacterized protein LOC103411521
B	LOC103417085	84.1095	2.08014	2.32998	17.6165	16.794	18.7348	protein TIFY 10B-like
B	LOC103427706	32.7816	0.277553	0.0541643	4.07806	3.11968	5.12723	protein LURP-one-related 10-like
B	LOC108175311	22.8735	0.412569	0.342421	0.00010001	0.00010001	0.00010001	uncharacterized protein LOC108175311
B	LOC103407164	24.4104	0.372448	0.0683167	0.230174	0.228194	0.101838	uncharacterized protein LOC103407164
B	LOC103403703	39.919	3.70587	0.258238	5.99003	0.756481	1.76895	major allergen Pru ar 1-like
B	LOC108171034	44.3808	8.60414	1.11896	1.26272	0.811698	2.48625	cellulose synthase-like protein G3
B	LOC103421201	30.2658	0.453314	0.00010001	0.805249	1.01704	0.837029	patatin-like protein 2
B	LOC103448758	21.7344	0.12292	0.187734	0.204685	0.014387	0.00010001	probable mannitol dehydrogenase
B	LOC103436089	54.5157	2.1656	0.60533	7.20056	13.8857	9.14064	auxin-responsive protein SAUR36-like
B	XET02	435.477	13.7383	242.214	251.486	274.062	272.936	probable xyloglucan endotransglucosylase/hydrolase protein 23 precursor
B	LOC103446211	81.1147	23.8481	0.904575	24.7802	17.1578	15.7801	probable WRKY transcription factor 71
B	LOC103432329	27.4574	0.407159	0.0725353	2.03373	8.5242	4.46542	loricrin-like
B	LOC108170982	27.7121	0.530471	0.061276	0.815627	0.941994	0.270943	LOW QUALITY PROTEIN: cytochrome P450 71B26-like
B	LOC103412963	32.7554	0.427319	0.35973	6.93744	8.83599	4.17737	probable serine/threonine-protein kinase At5g41260
B	LOC103445655	26.8865	0.0999223	0.156815	0.726317	0.500549	0.903011	L-ascorbate oxidase-like
B	LOC103411336	123.689	10.5665	7.03277	36.3691	8.09657	3.3568	LOW QUALITY PROTEIN: 2-methylene-furan-3-one reductase-like, partial
B	LOC103425538	68.6733	1.13046	3.14776	13.6751	11.658	18.6294	probable WRKY transcription factor 75
B	LOC103432658	23.1724	0.0831823	0.00010001	1.42918	0.119527	0.51637	potassium transporter 5-like, partial
B	LOC103434157	587.137	16.0747	62.7181	181.944	215.404	198.135	uncharacterized protein LOC103434157
B	LOC103437129	43.6877	2.20454	0.371946	3.94442	14.3865	6.06697	RING-H2 finger protein ATL22-like
B	LOC103427923	22.9036	0.226625	0.00010001	0.216852	0.155679	0.759291	glutathionyl-hydroquinone reductase YqjG-like
B	LOC103420466	29.1692	0.665113	0.271581	0.438561	0.916411	0.543622	#N/A
B	LOC103420533	27.3471	0.257333	0.0219317	2.18697	1.83103	5.11179	flavin-dependent oxidoreductase FOX5-like
B	LOC103401224	995.451	97.6569	27.9719	310.221	226.966	331.127	probable NAD(P)H dehydrogenase (quinone) FQR1-like 2
B	LOC103447323	26.4077	0.965336	0.281728	0.470893	0.33219	0.441992	cation/H(+) antiporter 18
B	LOC103441484	21.1711	0.0815287	0.00010001	0.475376	0.189416	0.296774	LOW QUALITY PROTEIN: ACT domain-containing protein ACR2
B	LOC103419381	32.5035	0.350685	0.295303	2.42834	3.43793	4.96655	omega-3 fatty acid desaturase, chloroplastic-like
B	LOC103441025	16.723	4.16913	0.0719673	0.00010001	0.284628	0.00010001	cysteine-rich repeat secretory protein 38-like
B	LOC103442761	106.416	12.3612	11.1719	20.6317	7.13404	1.90272	2-methylene-furan-3-one reductase-like
B	LOC103449341	142.726	4.55451	7.25471	37.5438	11.4356	28.7133	mitochondrial uncoupling protein 5-like
B	LOC103426639	30.3416	3.91539	1.40157	0.603828	0.494847	0.516078	TMV resistance protein N-like
B	LOC103401439	20.7979	0.444786	0.0306727	0.216604	0.0884797	0.279325	uncharacterized protein LOC103401439
B	LOC103421047	21.7654	0.00010001	15.9091	19.4427	13.1892	14.0056	FAD-dependent urate hydroxylase-like
B	LOC103408715	30.4727	0.480216	0.145536	2.45691	2.35938	1.33755	light-inducible protein CPRF2-like
B	LOC103425308	18.2631	0.47823	0.00010001	1.66959	5.50917	0.00010001	#N/A
B	LOC103425629	24.5603	0.37241	0.297994	4.31154	0.634029	0.669779	desiccation-related protein PCC13-62-like
B	LOC103422696	19.8447	0.0720117	0.176303	4.38013	6.26949	0.937099	probable serine/threonine-protein kinase At5g41260
B	LOC103419882	41.0562	320.84	11.1749	36.8435	158.509	99.4839	LOW QUALITY PROTEIN: BURP domain protein RD22-like
B	LOC103403023	21.6852	4.59717	0.144486	0.407009	0.603714	0.574559	galactinol synthase 1-like
B	LOC103432837	42.8272	2.01593	0.318911	4.70566	3.76322	5.70586	omega-3 fatty acid desaturase, chloroplastic
B	LOC103455683	36.6189	2.04627	0.392207	7.56081	13.4291	8.31386	probable cyclic nucleotide-gated ion channel 20, chloroplastic
B	LOC103446366	88.3803	1.50023	7.95558	17.2307	16.315	16.3028	glutaredoxin-C9-like
B	LOC103443938	23.0137	0.156168	1.29889	0.553994	0.267831	0.384892	3-oxo-Delta(4,5)-steroid 5-beta-reductase-like, partial
B	LOC103451990	45.0869	1.85414	0.591425	8.50598	4.00245	5.40083	uncharacterized protein LOC103451990
B	LOC103439700	668.329	85.0642	17.5558	168.018	107.458	121.643	uncharacterized protein LOC103439700
B	LOC103420847	17.4544	0.137932	0.037322	1.52967	0.0200957	0.014286	caffeic acid 3-O-methyltransferase-like
B	LOC108171526	20.6439	2.19423	0.388434	0.181473	0.169422	0.262546	probable long-chain-alcohol O-fatty-acyltransferase 5
B	LOC103402708	71.3237	1.62403	32.2088	7.84603	8.29827	11.0879	uncharacterized protein LOC103402708
B	LOC103404043	13.7473	0.452242	0.14402	7.76745	1.8737	13.8692	ethylene-responsive transcription factor 1B-like
B	LOC103427679	166.535	1071.72	71.876	392.211	1201.05	987.81	dormancy-associated protein homolog 3-like isoform X2
B	LOC103438794	159.536	14.9425	4.19119	37.3152	44.5872	41.3031	uncharacterized protein LOC103438794 isoform X2
B	LOC103410862	17.8751	0.0386377	0.00010001	0.32465	0.090704	0.293201	ACT domain-containing protein ACR2-like
B	LOC103423150	17.0587	0.251143	0.00010001	7.60104	0.765392	3.19951	potassium transporter 5-like, partial
B	LOC103408714	24.6592	0.993996	0.137817	8.67739	7.60097	8.07563	calmodulin-like protein 11
B	LOC103437972	30.7339	1.14441	0.0835087	4.31857	4.52753	5.9295	uncharacterized protein LOC103437972
B	LOC103437857	26.9226	0.823941	0.222243	7.40481	5.08582	8.1914	probable LRR receptor-like serine/threonine-protein kinase At1g74360
B	LOC103420580	0.843726	0.00010001	0.00010001	17.6813	0.167325	0.115438	stigma-specific STIG1-like protein 1
B	LOC103419178	21.035	0.210344	0.162451	4.97987	6.73231	5.24259	BON1-associated protein 2-like
B	LOC103438525	19.5402	0.443715	0.637988	0.0811283	0.159428	0.146609	cysteine-rich receptor-like protein kinase 10
B	LOC103425427	57.0157	1.22896	26.1455	6.14263	6.20567	8.53449	uncharacterized protein LOC103425427
B	LOC103401319	49.3971	5.00036	14.2749	2.22245	1.76742	2.43545	probable disease resistance protein At5g66900, partial
B	LOC103401024	17.7629	0.237392	0.00010001	0.026226	0.638736	0.158229	endochitinase-like precursor
B	LOC103412429	266.537	12.2739	18.7345	95.0727	101.483	93.5992	pathogenesis-related genes transcriptional activator PTI5-like
B	LOC103446685	36.4235	13.9606	0.662094	5.60328	3.68585	20.6282	UDP-glycosyltransferase 74F2-like
B	LOC103427062	14.7194	5.31415	2.63402	22.6201	0.0196603	8.88505	cinnamoyl-CoA reductase 1
B	LOC103412668	15.2684	0.00010001	1.64738	0.00010001	0.00010001	0.00010001	protein DMR6-LIKE OXYGENASE 2-like
B	LOC103440053	69.9606	5.7715	1.59219	3.99563	10.0356	6.02619	sorbitol dehydrogenase-like
B	LOC103429600	26.7152	0.361616	0.350127	1.54754	1.22233	2.31337	L-ascorbate oxidase-like
B	LOC103413557	147.251	6.13514	6.93993	21.9172	14.3582	34.9404	uncharacterized protein LOC103413557
B	LOC103417250	309.001	10.7896	38.62	48.27	17.8841	34.1714	glutathione S-transferase F9-like, partial
B	LOC103450764	30.8326	0.677091	0.654733	4.25402	8.97871	4.95826	probable WRKY transcription factor 70
B	LOC103444919	24.3688	0.404991	0.143448	4.03569	4.67138	4.21809	probable BOI-related E3 ubiquitin-protein ligase 3
B	LOC103409064	35.1017	8.21475	0.486504	7.91791	23.5267	15.0948	VQ motif-containing protein 22-like
B	LOC103422743	17.9751	0.27284	0.459658	0.297616	0.0659997	0.125767	oleosin S1-2-like
B	LOC103426498	17.3381	0.125296	0.094993	0.078462	0.763245	0.181513	protein DOWNY MILDEW RESISTANCE 6-like
B	LOC103434161	19.8586	0.820745	0.0696053	8.40681	7.41507	6.17143	uncharacterized protein LOC103434161
B	LOC103417836	66.1586	12.4451	2.13246	2.93115	7.4548	4.86006	sorbitol dehydrogenase-like
B	LOC103415907	19.6569	0.155167	0.00480401	1.87135	1.38812	4.20444	LOW QUALITY PROTEIN: reticuline oxidase-like protein
B	LOC103410424	141.209	4.47823	20.4036	50.6914	27.9076	62.2476	thaumatin-like protein 1b
B	LAR1	7.6891	17.2819	0.159347	19.3122	14.3079	18.579	leucoanthocyanidin reductase-like
B	LOC103430769	21.5408	0.424644	0.745616	8.0396	5.06044	12.3865	major allergen Pru ar 1-like
B	LOC103452047	19.9927	0.162944	0.10115	2.33209	5.41893	2.25799	E3 ubiquitin-protein ligase RGLG2-like
B	LOC103422259	19.5201	0.193122	0.00010001	0.822254	1.0403	0.595152	L-ascorbate oxidase-like
B	LOC103449790	23.2086	0.244772	0.12893	2.78658	1.91126	2.19651	myosin heavy chain kinase C-like
B	LOC103454840	19.1996	0.162733	0.00010001	0.6927	0.751719	1.8231	protein DMR6-LIKE OXYGENASE 2-like
B	LOC103426161	34.8079	1.20679	2.48845	9.63637	0.938783	4.3444	uncharacterized protein LOC103426161
B	LOC103426049	30.3433	1.14705	0.489333	4.55796	7.61736	7.78677	putative wall-associated receptor kinase-like 11
B	LOC103452043	66.5477	9.16371	1.40566	16.0696	17.7021	21.5655	protein-tyrosine-phosphatase MKP1-like
B	LOC103441209	58.9648	1.86883	2.77362	14.2308	10.406	12.9611	probable calcium-binding protein CML23
B	LOC103404209	73.7483	4.1632	2.72354	18.2948	17.726	22.1785	putative calcium-binding protein CML19
B	LOC103429540	68.5785	61.6556	4.04772	9.63088	8.59856	9.318	NADP-dependent D-sorbitol-6-phosphate dehydrogenase
B	LOC103449145	99.9713	51.291	2.98895	25.8771	32.1155	23.161	stress-related protein-like
B	LOC103453105	22.376	0.581726	0.0484853	2.39975	1.88834	4.15439	sugar transport protein 13-like
B	LOC103432824	80.603	3.08141	4.3733	17.568	15.531	22.5819	uncharacterized protein LOC103432824
B	LOC103412755	17.7931	0.851373	1.8978	1.80582	0.00010001	0.00010001	putative 4-hydroxy-4-methyl-2-oxoglutarate aldolase 3 isoform X1
B	LOC103453193	18.77	0.706402	0.196243	5.01327	2.36384	10.1018	2-hydroxyisoflavanone dehydratase-like
B	LOC103422826	56.6783	2.7039	3.22203	25.6742	14.3364	20.6348	zinc finger protein ZAT12-like
B	LOC103402868	16.6543	0.368473	0.213075	6.1146	5.82306	7.8107	galactoside 2-alpha-L-fucosyltransferase-like
B	LOC103412266	46.3127	4.27123	0.891089	13.332	5.36325	6.46784	mitochondrial carrier protein MTM1
B	LOC103408934	21.1456	0.379431	0.23032	4.08001	4.42474	5.50704	glutamate receptor 2.7-like
B	LOC103444599	15.9182	0.307647	0.042755	3.54277	5.60866	6.37912	U-box domain-containing protein 21-like
B	LOC103425422	21.1914	0.372926	0.261529	0.760851	1.43155	0.937586	rust resistance kinase Lr10-like isoform X2
B	LOC103403524	20.8924	0.972231	0.453304	7.61755	12.2916	3.33445	probable WRKY transcription factor 48
B	LOC103421400	13.6858	0.66808	0.0218837	0.00010001	0.00010001	0.00010001	23 kDa jasmonate-induced protein-like
B	LOC103437780	31.0856	31.9742	1.7157	46.3768	32.5807	38.3538	coatomer subunit beta\'-1-like
B	LOC103452361	176.453	27.8371	8.0672	100.036	74.405	87.1528	uncharacterized protein LOC103452361
B	LOC103421284	22.1401	0.294374	0.439168	3.99171	2.80665	5.87561	probable calcium-binding protein CML48 isoform X1
B	LOC103439270	49.2011	0.851434	5.35812	10.2763	5.41333	7.17123	uncharacterized protein LOC103439270
B	LOC103452605	20.7793	1.13324	0.262945	0.924826	0.560595	0.513358	aspartic proteinase-like
B	LOC103414362	15.0341	0.07086	0.00010001	3.09491	0.557784	3.26259	lignin-forming anionic peroxidase-like
B	LOC103451751	15.8199	0.00010001	16.2848	3.26557	3.28334	6.84268	#N/A
B	LOC103411190	7.72022	9.98031	0.00010001	18.9174	13.6013	8.76259	plant cysteine oxidase 2-like
B	LOC103407688	26.2703	1.24891	0.428447	7.14664	5.53341	8.82357	probable LRR receptor-like serine/threonine-protein kinase At1g06840
B	LOC103431832	6.67576	14.8703	0.136773	16.6942	12.3196	16.1357	leucoanthocyanidin reductase-like
B	LOC103421241	13.9582	1.96798	0.867633	0.00010001	0.00010001	0.00010001	putative disease resistance RPP13-like protein 1
B	LOC103455129	22.4005	0.419337	0.471638	6.2795	3.09151	5.16891	putative F-box protein At1g67623
B	LOC103426355	57.5226	2.63666	2.02835	7.76635	8.25894	11.1528	uncharacterized protein LOC103426355
B	LOC103436227	12.9054	0.00010001	0.00010001	2.17453	0.00010001	0.307388	#N/A
B	LOC103426113	77.9923	12.4069	3.09963	29.9585	44.7669	38.1199	chaperone protein dnaJ 8, chloroplastic-like
B	LOC103402724	45.9396	2.10114	3.29518	10.6019	26.4466	16.9837	allene oxide cyclase 4, chloroplastic
B	LOC103440793	18.8281	0.596873	14.4819	28.0802	13.368	21.9379	FAD-dependent urate hydroxylase-like
B	LOC103422040	14.2703	0.0943463	0.0177	0.214148	0.132727	0.387453	LOW QUALITY PROTEIN: germin-like protein subfamily 1 member 11, partial
B	LOC103446591	20.8355	0.224983	1.14109	8.81969	4.73719	7.49328	transcription factor HBP-1b(c38)-like isoform X3
B	LOC103453549	1.40865	0.867854	2.09672	2.49435	2.00428	32.9719	inorganic pyrophosphatase 1-like
B	LOC103435501	29.3043	6.85116	0.391846	5.819	16.8296	10.2485	VQ motif-containing protein 22
B	LOC103430525	85.2875	19.8261	2.20788	17.0429	24.9075	16.7496	E3 ubiquitin-protein ligase RMA1H1-like isoform X1
B	LOC103446477	87.4807	42.7541	3.45411	41.1894	43.9257	59.961	external alternative NAD(P)H-ubiquinone oxidoreductase B2, mitochondrial
B	LOC103441584	634.427	670.892	38.2704	287.85	367.458	453.976	extensin-3-like
B	LOC103414126	19.861	0.535186	0.0304377	1.14121	2.64861	2.95374	bifunctional 3-dehydroquinate dehydratase/shikimate dehydrogenase, chloroplastic-like, partial
B	LOC103432571	27.5102	0.683777	0.640682	5.09268	4.68839	4.88319	translocator protein homolog
B	LOC103420774	103.232	11.2829	17.8024	6.72609	4.2658	9.21149	uncharacterized protein LOC103420774
B	LOC103441966	16.4184	0.833036	0.0555513	7.89389	5.50119	6.08498	#N/A
B	LOC103439911	131.171	13.8109	4.64241	32.8302	28.4771	36.6676	AAA-ATPase At2g46620-like
B	LOC103405876	58.0333	5.56744	2.41903	30.6458	15.6196	22.1939	centromere protein V-like
B	LOC103411633	0.818779	1.32262	0.451608	24.695	1.44784	1.76764	jacalin-related lectin 19-like
B	LOC108172722	67.1553	3.42409	4.49773	23.1365	27.4514	20.3719	uncharacterized protein LOC108172722, partial
B	LOC108175215	18.2406	0.254807	0.093606	1.1561	0.955589	1.17347	arabinogalactan peptide 23
B	LOC108169406	125.931	32.9656	3.89821	29.3427	33.5592	34.0653	uncharacterized protein LOC108169406
B	LOC103446437	33.8785	1.06584	2.52928	14.9804	12.0041	10.8959	putative serine/threonine-protein kinase
B	LOC103406844	59.6064	8.45234	2.30496	28.262	23.542	30.8847	dynamin-related protein 1E-like
B	LOC103428597	128.917	47.1429	6.26486	85.2572	93.3283	69.5932	cytokinin riboside 5\'-monophosphate phosphoribohydrolase LOG1-like
B	LOC103419908	69.5934	68.941	3.98745	14.8644	10.8702	20.9105	uncharacterized protein LOC103419908
B	LOC103455951	36.8967	5.52943	0.562709	7.77438	12.2966	7.14024	uncharacterized acetyltransferase At3g50280-like
B	LOC103407900	21.1827	0.66276	8.51891	1.34101	1.06272	1.59061	probable disease resistance protein At5g66900
B	LOC103447410	118.521	7.24071	12.7935	63.3832	55.5084	61.0489	UDP-glycosyltransferase 71K1-like
B	LOC103425884	12.8966	0.422729	0.00010001	0.00010001	0.353553	0.00010001	senescence-associated carboxylesterase 101-like
B	LOC103406806	51.083	31.8768	1.96478	7.25481	8.03511	9.84147	cytidine deaminase 1-like
B	LOC103437613	39.0646	1.08508	15.1538	24.9192	19.5055	18.8488	cytosolic endo-beta-N-acetylglucosaminidase 1
B	LOC103424124	19.5866	13.8335	0.729462	16.4106	27.8055	21.6967	pleiotropic drug resistance protein 2-like
B	LOC103409530	12.4105	0.081088	0.174716	0.146709	0.00010001	0.00010001	probable mannitol dehydrogenase
B	LOC103417305	13.6445	0.188552	0.362791	0.236185	0.0504663	0.105753	oleosin S1-2
B	LOC103433790	35.3201	3.51499	0.676247	2.75216	2.95633	3.14654	mediator of RNA polymerase II transcription subunit 33A-like isoform X2
B	LOC103415006	17.7563	0.306716	0.213047	2.41469	4.33967	4.83175	IQ domain-containing protein IQM2
B	LOC103445042	14.9155	1.57038	0.00010001	10.0868	3.44209	7.50103	#N/A
B	LOC103433528	15.2157	0.933835	0.161226	9.12403	8.30405	3.95596	probable glutathione S-transferase
B	LOC103401992	72.6942	3.96719	3.00879	11.9398	9.67779	12.1102	uncharacterized protein LOC103401992 isoform X2
B	LOC103441317	5.73492	46.5445	1.91384	5.96191	26.7518	14.4458	LOW QUALITY PROTEIN: BURP domain protein RD22
B	LOC103430177	21.0722	1.44501	0.00010001	3.20565	5.45208	3.36163	calmodulin-like protein 8
B	LOC103427593	13.3962	0.00010001	0.00010001	1.4069	0.125711	1.65201	tropinone reductase homolog At2g29290-like
B	LOC103407781	13.8575	0.51309	0.0492183	6.75275	5.56992	5.04281	putative cyclic nucleotide-gated ion channel 15
B	LOC103401302	11.6078	0.212762	0.0244007	3.72447	5.77505	6.24082	uncharacterized protein LOC103401302
B	LOC103436104	26.4946	1.70859	0.598133	9.01442	6.48652	9.36381	ethylene-responsive transcription factor ABR1-like
B	LOC103423036	16.172	0.414333	0.321499	7.15508	4.24143	6.07369	VQ motif-containing protein 22-like
B	LOC103452567	23.8653	0.732102	0.44384	3.12444	4.11279	4.73097	cysteine-rich receptor-like protein kinase 10
B	LOC103420998	13.9192	0.500586	0.865426	14.9518	3.63006	7.4895	#N/A
B	LOC108173004	21.0434	0.610284	0.334415	2.58811	1.8224	4.8322	uncharacterized protein LOC108173004
B	LOC103437320	13.8259	0.434775	0.0124207	4.93053	5.4054	4.93303	phosphoinositide phospholipase C 6-like isoform X2
B	LOC103441430	107.722	28.8794	3.89333	19.0906	41.8037	29.4644	zinc transporter 8-like
B	LOC103403006	27.2595	1.6752	0.338472	2.7221	3.641	3.94933	U-box domain-containing protein 19-like
B	LOC103403559	111.618	88.7497	10.6923	82.2305	221.278	134.087	putative beta-D-xylosidase precursor
B	LOC103410699	11.1437	2.46407	0.066104	0.021213	0.269789	0.00010001	cysteine-rich repeat secretory protein 38-like
B	LOC103414363	11.6539	0.0712413	0.00010001	3.44872	0.509768	3.55317	lignin-forming anionic peroxidase-like
B	LOC103426803	443.531	333.38	34.6426	73.201	92.0085	55.6284	uncharacterized protein LOC103426803
B	LOC103421909	13.857	0.133233	0.00010001	0.452596	0.432063	1.40384	glutamate decarboxylase 1-like
B	LOC103402031	0.00010001	0.00010001	0.00010001	0.00010001	2.12926	10.2841	#N/A
B	LOC103406670	123.581	100.116	11.4785	154.478	158.968	167.317	lysine-rich arabinogalactan protein 19-like
B	LOC103420781	15.3195	1.74881	0.00010001	8.74016	4.17221	7.21814	bidirectional sugar transporter SWEET1-like
B	LOC103442251	28.0654	0.962154	5.52922	20.8138	13.4236	18.1298	uncharacterized protein LOC103442251
B	LOC103433697	21.1675	1.65802	0.717737	13.3849	9.54041	8.74938	uncharacterized protein LOC103433697
B	LOC103407252	77.078	18.8202	2.74712	15.3212	20.8348	34.076	haloacid dehalogenase-like hydrolase domain-containing protein Sgpp, partial
B	LOC103432898	12.3674	0.115629	0.017936	2.63353	2.45298	5.65765	adenine/guanine permease AZG1-like
B	LOC103449255	10.2442	0.0787637	0.0103107	5.71511	0.5868	2.50677	potassium transporter 5-like
B	LOC103434439	11.0767	4.93362	0.282485	1.03992	0.205357	0.0380197	uncharacterized protein LOC103434439
B	LOC103426888	93.7186	26.9658	4.11658	31.9358	46.1285	54.9946	haloacid dehalogenase-like hydrolase domain-containing protein Sgpp, partial
B	LOC103408859	29.3594	1.15174	5.41027	1.17593	2.27841	2.41484	glutaredoxin-C9-like
B	LOC103448369	483.809	296.476	27.6636	156.998	105.646	79.2838	glucan endo-1,3-beta-glucosidase 7-like
B	LOC103440232	22.4089	0.466532	4.88458	12.2572	10.3863	16.1417	uncharacterized protein At1g76070
B	LOC103428961	13.2781	0.582702	0.0506827	6.72195	4.74897	5.33605	cytochrome P450 98A2-like
B	LOC103422107	1.23278	11.6631	1.61791	19.3471	19.3505	11.2805	probable polyamine transporter At1g31830 isoform X1
B	LOC103413421	68.2115	2.63812	37.7874	25.7073	17.1374	26.2466	hydroquinone glucosyltransferase
B	LOC103416725	121.445	97.3066	11.9731	88.1943	235.195	140.58	putative beta-D-xylosidase
B	LOC103426334	24.3534	19.4603	1.77765	24.408	51.2004	24.6922	homeobox-leucine zipper protein ATHB-12-like
B	LOC103415436	24.1235	3.55474	0.366497	8.01575	12.3474	7.24152	#N/A
B	LOC103437452	36.8928	5.03361	6.90808	2.30354	1.32713	2.6189	histone H4
B	LOC103428127	12.7967	0.20037	0.0340347	2.37033	4.83873	4.4877	uncharacterized protein LOC103428127
B	LOC103414724	36.5524	1.34569	1.98207	8.66797	7.24559	4.07314	myb-related protein Myb4-like
B	LOC103411152	5.28835	2.60425	0.8242	10.2067	0.00010001	10.7858	isocitrate dehydrogenase
B	LOC103440452	10.0325	0.00010001	0.00010001	2.40633	1.64058	6.44724	uncharacterized protein LOC103440452
B	LOC103437735	52.4759	114.006	9.18654	129.53	118.884	114.859	aldehyde dehydrogenase family 2 member B4, mitochondrial
B	LOC103437550	18.428	0.563532	0.446129	5.85969	4.00973	6.30983	putative calcium-binding protein CML19
B	LOC103429338	30.3811	1.62822	18.465	26.7225	27.7149	36.6312	LOW QUALITY PROTEIN: L-ascorbate oxidase homolog
B	LOC103448564	11.7934	0.489939	0.0389077	4.24756	7.60799	4.72364	G-type lectin S-receptor-like serine/threonine-protein kinase At4g27290
B	LOC103423083	18.749	1.38928	0.00010001	2.84418	5.16041	3.12295	calmodulin-like protein 8
B	LOC103416786	137.774	15.1495	11.2824	83.8869	66.5009	81.9256	protein SRC2-like
B	LOC103411114	24.2786	8.40236	2.70877	14.4089	15.1592	71.2334	glycerophosphodiester phosphodiesterase GDPD1, chloroplastic-like
B	LOC103416785	5.96617	14.0792	0.00010001	7.01841	1.03277	4.0193	flowering-promoting factor 1-like protein 1
B	LOC103402654	13.3418	0.128724	0.0817377	0.368063	0.38733	0.704601	lipid phosphate phosphatase 2-like
B	LOC103402614	14.3135	0.0855057	0.0305753	2.30235	2.36387	2.5095	uncharacterized protein LOC103402614
B	LOC103423416	125.429	60.0479	15.1778	16.78	10.6077	10.8127	LOW QUALITY PROTEIN: histone H4-like
B	LOC103434770	16.9721	1.09413	0.345298	6.83806	8.04422	7.42079	putative serine/threonine-protein kinase
B	LOC103453487	12.7157	0.380214	0.00010001	3.63589	4.48036	5.19741	protein NRT1/ PTR FAMILY 5.2-like
B	LOC103444765	10.6854	90.33	12.431	41.3243	107.673	79.2368	protein STAY-GREEN, chloroplastic-like
B	LOC103440682	28.441	8.52433	0.641442	7.3479	2.32295	4.60272	heat shock 70 kDa protein, mitochondrial-like
B	LOC103430352	14.9597	0.568569	0.0640017	3.77112	3.24319	5.75256	synaptotagmin-3-like isoform X2
B	LOC103404391	33.1059	3.91929	1.43878	9.58777	19.5652	17.3358	AAA-ATPase ASD, mitochondrial-like
B	LOC103425102	258.737	34.9812	11.8277	55.0107	46.3708	76.5207	polygalacturonase inhibitor 2-like
B	LOC103434822	20.9888	1.58122	2.97258	0.932464	0.687011	0.7353	ethylene-responsive transcription factor 12-like
B	LOC103435899	117.749	24.2696	6.52527	67.8204	51.756	67.2022	serine/threonine-protein kinase OXI1
B	LOC103446357	22.7659	1.30557	1.1637	10.7491	10.2935	10.4563	28 kDa heat- and acid-stable phosphoprotein-like
B	LOC103427560	42.3125	15.0782	1.69751	30.5564	9.31771	10.1123	LOW QUALITY PROTEIN: glutathione S-transferase L3-like
B	LOC103443292	16.2475	1.1117	0.00010001	1.67262	1.54546	0.536944	transcription factor JUNGBRUNNEN 1-like, partial
B	LOC103426887	93.9686	29.3856	4.516	31.6697	47.2037	58.1842	haloacid dehalogenase-like hydrolase domain-containing protein Sgpp
B	LOC103449111	37.454	3.75337	0.928678	8.86494	6.05533	6.74471	sodium/hydrogen exchanger 2-like
B	LOC103418915	248.529	34.4298	11.2176	43.2913	37.3416	60.071	LRR receptor-like serine/threonine-protein kinase GSO1, partial
B	LOC103408368	11.173	0.265855	0.0452807	4.63663	3.8781	5.84966	zinc finger protein ZAT11-like
B	LOC103448796	14.8047	0.665966	0.097118	4.29577	4.33931	6.05032	probable LRR receptor-like serine/threonine-protein kinase At1g53430 isoform X1
B	LOC103434779	55.4279	9.17316	1.65568	14.2699	12.8336	9.69735	allantoinase-like
B	LOC103437710	80.2538	59.2607	5.33823	58.9773	61.2886	78.1448	triose phosphate/phosphate translocator, non-green plastid, chloroplastic-like
B	LOC103424298	13.9621	0.07267	0.0569493	1.54835	0.824604	0.97561	uncharacterized protein LOC103424298
B	LOC103451924	151.196	10.0148	14.8755	55.5275	55.3417	65.0583	metalloendoproteinase 2-MMP-like
B	LOC103452623	18.5209	1.05461	0.117108	4.19104	4.31208	4.18569	probable receptor-like protein kinase At5g18500
B	LOC103433916	29.9622	1.54489	21.1092	22.0962	20.8178	35.4344	rapid alkalinization factor
B	LOC103443768	76.3243	5.49842	6.59764	26.6107	35.5156	35.587	uncharacterized protein LOC103443768
B	LOC103402546	10.3706	0.054537	0.00010001	2.08337	0.051111	0.199439	LOW QUALITY PROTEIN: cyanogenic beta-glucosidase-like
B	LOC103400755	17.9343	6.63969	6.90508	0.00010001	6.34429	6.74969	filaggrin isoform X1
B	LOC103417930	23.3121	2.02342	0.294515	5.88328	4.15925	5.77764	probable LRR receptor-like serine/threonine-protein kinase At1g06840
B	LOC103406781	9.74318	0.0624693	0.00010001	2.89975	0.00010001	0.427086	E3 ubiquitin-protein ligase ATL42-like
B	LOC103447523	19.3884	2.00575	0.402662	8.0065	6.80186	10.7327	ubiquitin fusion degradation protein 1 homolog
B	LOC103454502	13.1347	0.086986	0.191423	1.82143	0.403018	0.513164	uncharacterized protein LOC103454502 isoform X1
B	LOC103433370	10.8839	0.265839	0.059187	4.7563	3.89328	5.92509	zinc finger protein ZAT11-like
B	LOC103424011	161.256	11.7628	42.8975	151.659	91.9638	112.338	probable glutathione S-transferase isoform X1
B	LOC103404275	23.5645	1.5461	1.7107	14.9728	11.4492	13.9375	F-box/LRR-repeat protein 4
B	LOC103424691	11.5696	0.203014	0.00010001	0.545214	0.00010001	0.364661	patatin-like protein 2
B	LOC103400961	9.93766	0.0785477	0.00010001	2.99021	4.8356	0.719022	probable flavin-containing monooxygenase 1
B	LOC103403986	16.7061	0.611567	0.139565	4.40154	3.5812	3.36914	probable xyloglucan endotransglucosylase/hydrolase protein 30
B	LOC103446401	18.908	1.15819	0.747883	9.76443	7.73736	9.07903	serine/threonine-protein kinase HT1-like
B	LOC103434839	26.4833	1.05907	4.81794	1.13728	2.18814	2.36343	glutaredoxin-C9
B	LOC103433445	18.206	0.618708	0.205219	2.79878	2.24899	3.52648	L-type lectin-domain containing receptor kinase IV.1-like
B	LOC103445671	10.4777	0.00010001	0.0383857	0.00010001	0.408782	0.0676583	protein DOWNY MILDEW RESISTANCE 6-like, partial
B	LOC103455739	15.7017	0.318916	0.538185	1.06262	4.09085	4.42114	#N/A
B	LOC103437767	49.4344	12.5686	3.10986	27.9266	53.2051	26.5124	protein EDS1L-like
B	LOC103438317	29.1008	2.08896	0.828817	3.5036	7.15183	6.16768	uncharacterized protein LOC103438317
B	LOC103428237	23.5549	3.75533	0.272282	2.94656	2.31683	2.46122	dehydration-responsive element-binding protein 1E-like
B	LOC103433744	17.3058	0.188111	7.28348	10.1563	6.27293	11.7626	U-box domain-containing protein 16
B	LOC103405277	17.0368	0.543209	0.134169	2.0755	2.28292	2.95929	wall-associated receptor kinase-like 8
B	LOC103400769	2.4406	0.0155207	0.12524	3.56917	0.522013	11.1157	E3 ubiquitin-protein ligase RDUF1-like
B	LOC103431261	15.2971	1.00337	0.00010001	1.26603	0.583788	1.34308	germin-like protein subfamily 1 member 13
B	LOC103434836	31.2874	0.602625	6.3797	5.68327	4.32714	7.34213	#N/A
B	LOC103434931	24.592	5.49806	1.0081	19.9329	13.4391	17.0411	serine/threonine-protein kinase HT1-like
B	LOC103447739	11.5145	0.071899	0.00949534	0.637453	0.176392	0.402909	phospholipase A1-Ibeta2, chloroplastic-like
B	LOC103405428	19.0903	1.50206	0.236641	2.94568	7.07257	3.34556	ankyrin repeat-containing protein At5g02620-like
B	LOC103417918	10.9217	0.0460937	0.0511967	0.0216703	0.675601	0.256599	protein DOWNY MILDEW RESISTANCE 6-like
B	LOC103426168	67.651	33.3436	2.84489	14.8202	19.1114	16.7211	protein kinase 2B, chloroplastic-like isoform X2
B	LOC103416962	22.5947	1.50924	1.66525	14.1643	10.9591	13.1502	F-box/LRR-repeat protein 4-like
B	LOC103423860	135.627	8.22559	111.132	55.6216	61.0099	42.1108	uncharacterized protein LOC103423860, partial
B	LOC103440358	15.404	0.301588	0.113551	2.23136	1.76942	2.2744	elongation of fatty acids protein 3-like
B	LOC103450735	21.8404	1.28623	0.39764	1.92306	2.10523	2.98064	CBL-interacting serine/threonine-protein kinase 14
B	LOC103407335	12.3466	0.072229	0.00590701	0.709561	0.545768	1.49112	allene oxide synthase 3-like
B	LOC103450372	87.3568	5.37668	6.06617	20.714	21.1042	14.9795	uncharacterized protein LOC103450372
B	LOC103441523	11.2036	34.4579	3.60429	34.783	61.5214	34.6981	cytochrome P450 CYP82D47-like
B	LOC103435818	10.6553	1.58073	0.376646	11.1161	9.97485	1.80481	protein SULFUR DEFICIENCY-INDUCED 1
B	LOC103404958	13.9339	0.279518	0.128669	0.551621	0.974262	1.02131	armadillo repeat-containing protein 3
B	S6PDH	84.9423	79.4546	7.87385	12.9368	16.1274	17.3862	NADP-dependent D-sorbitol-6-phosphate dehydrogenase
B	LOC103424513	14.4912	0.641895	0.0406737	0.610429	1.34598	0.881808	U-box domain-containing protein 19-like
B	LOC103402593	12.0864	0.0911457	0.00010001	2.35141	1.11969	2.86505	#N/A
B	LOC103455157	10.994	0.0796397	0.00010001	4.11815	2.85004	2.22449	cytochrome P450 71A26-like
B	LOC103454321	26.0633	0.74638	8.4105	16.5931	11.0635	13.6305	#N/A
B	LOC103410605	44.752	11.1339	1.28771	8.79905	9.89181	10.29	probable BOI-related E3 ubiquitin-protein ligase 2
B	LOC103455230	14.4016	0.646149	0.0406737	0.612876	1.35029	0.878881	U-box domain-containing protein 19-like
B	LOC103401743	57.9679	3.09094	7.60612	21.3256	14.2785	30.6977	#N/A
B	LOC103450975	10.2222	0.294585	0.445296	0.00010001	0.00010001	0.00010001	histidine-containing phosphotransfer protein 1
B	LOC103436982	11.2549	0.072169	0.00943901	0.662498	0.206185	0.428912	phospholipase A1-Ibeta2, chloroplastic-like
B	LOC103452004	101.114	13.3024	6.5408	45.1248	42.567	47.52	cysteine-rich receptor-like protein kinase 2 isoform X1
B	LOC103408306	10.6813	0.424501	4.08799	0.265245	0.491964	0.176249	tyrosine-sulfated glycopeptide receptor 1-like
B	LOC103422165	65.9763	40.5129	3.98769	13.7265	13.7687	9.1478	NADP-dependent D-sorbitol-6-phosphate dehydrogenase
B	LOC103417863	11.3091	0.088933	0.00010001	0.269479	0.382981	0.869874	cytokinin hydroxylase-like
B	MYB23	13.5617	0.675026	0.0464027	2.02895	3.88095	0.74604	uncharacterized protein LOC103420593
B	LOC103433900	75.6801	144.481	8.95506	84.9987	100.467	58.9578	F-box protein PP2-B15-like
B	18RRN	1816.97	204.955	706.159	1909.94	281.033	1145.73	#N/A
B	LOC103445692	15.8309	0.266327	0.990766	5.95117	2.05162	5.45129	cytochrome P450 94A1-like
B	LOC103418311	19.7095	19.1334	0.686935	14.5653	10.0026	12.9482	uncharacterized protein LOC103418311
B	LOC103433645	5.52126	27.1032	4.75129	40.4768	32.5414	46.0755	BAHD acyltransferase DCR, partial
B	LOC103445106	24.0558	5.16166	0.591989	4.46325	1.73915	2.49886	protein translation factor SUI1 homolog 2-like
B	LOC103449924	42.1706	10.6568	2.59142	28.6377	30.7423	31.7993	prolyl 4-hydroxylase 1 isoform X1
B	LOC103445952	46.3475	178.586	11.0481	50.785	126.383	49.5948	CTP synthase
B	LOC103424900	3.51382	10.5567	0.412481	14.4091	12.5415	12.3954	uncharacterized protein LOC103424900 isoform X1
B	LOC103400821	12.122	0.212605	0.00762568	0.441197	0.556025	0.917916	IQ domain-containing protein IQM1-like
B	LOC108172143	49.9313	6.67641	3.43248	24.701	28.4576	29.9117	BTB/POZ and TAZ domain-containing protein 1-like
B	LOC103416465	10.0754	12.219	0.451642	16.2262	11.3772	16.0062	leucoanthocyanidin reductase-like
B	LOC103405838	81.3791	20.5412	5.43666	8.33373	6.97018	11.6023	U-box domain-containing protein 21-like
B	LOC103449840	14.2541	0.18812	1.74358	9.33981	6.33451	2.99997	organ-specific protein P4-like
B	LOC103435747	7.77502	0.24519	3.20733	0.00010001	0.00010001	0.00010001	uncharacterized protein LOC103435747
B	LOC103411526	12.6194	0.762131	0.636818	8.71924	6.99935	8.73507	G-type lectin S-receptor-like serine/threonine-protein kinase At1g61500
B	LOC103405603	12.0195	0.0571187	0.0462623	0.554992	1.06268	1.09404	probable WRKY transcription factor 51 isoform X2
B	LOC103451973	75.9325	5.75119	9.25186	40.9291	29.895	41.9596	probable inactive poly
B	LOC108172923	11.1222	0.848037	0.590313	1.92128	0.00010001	0.00010001	G-type lectin S-receptor-like serine/threonine-protein kinase At1g61550
B	LOC103427095	3.93885	7.4112	0.00010001	0.00010001	5.64557	2.47751	uncharacterized protein LOC103427095
B	LOC103424487	17.9675	0.854198	20.2031	13.9112	4.34015	6.19642	probable cinnamyl alcohol dehydrogenase
B	LOC103449544	9.80551	0.0155893	0.0949583	2.97089	0.183948	1.44022	E3 ubiquitin-protein ligase ATL42
B	LOC103400490	12.888	0.13603	0.33189	0.707308	3.10893	2.33672	#N/A
B	LOC103411260	19.6945	5.10964	2.53001	1.64464	0.691974	0.916692	zinc finger protein CONSTANS-LIKE 2-like
B	LOC103425570	9.23292	0.210185	0.0543983	0.00010001	0.00010001	0.00010001	LOW QUALITY PROTEIN: protein HOTHEAD-like
B	LOC103425161	36.978	3.40771	15.2936	24.7075	59.2089	10.1196	protein SRG1-like
B	LOC103420821	1772.5	312.259	395.728	1032.87	127.497	690.491	#N/A
B	LOC103408927	13.8795	1.47855	0.00010001	5.12428	3.92824	1.38601	allantoinase-like
B	LOC103413902	18.3304	0.672285	1.37909	7.69566	9.10641	6.86838	CASP-like protein 4B1
B	LOC103410523	12.0274	0.500999	0.394854	6.18033	5.34333	6.7599	wall-associated receptor kinase-like 14, partial
B	LOC103455781	10.3058	2.97045	0.168032	7.62726	9.89093	12.1634	cytochrome P450 CYP72A219-like
B	LOC103439415	570.012	40.0875	80.2866	231.226	211.16	248.168	protein YLS9-like
B	LOC103400438	67.6456	13.8083	4.83952	37.4492	45.0467	47.5941	probable ethanolamine kinase
B	LOC103413003	9.49969	0.10961	0.0226767	0.00010001	0.537871	0.00010001	4-hydroxybenzoate polyprenyltransferase, mitochondrial-like
B	LOC103425523	9.50951	0.358759	0.137497	0.043875	0.00010001	0.00010001	4-coumarate--CoA ligase-like 9
B	LOC103456188	1.02289	0.027605	0.00010001	3.98701	0.268662	8.44795	EG45-like domain containing protein 2
B	LOC103404424	91.1402	5.0932	27.7208	40.0263	37.1308	56.4969	aldose 1-epimerase
B	LOC103455261	328.405	30.7401	46.2364	225.471	149.529	183.904	uncharacterized protein LOC103455261
B	LOC103400110	13.2291	0.732699	0.241305	3.28683	6.86427	5.15019	glutamate receptor 2.8-like isoform X1
B	LOC103425086	55.4599	4.49082	9.84514	5.21914	3.59002	6.0262	#N/A
B	LOC103442180	9.73132	1.05035	0.110793	5.65672	6.03236	8.84426	uncharacterized protein LOC103442180
B	LOC103416642	8.91469	0.131187	0.0365227	0.00010001	0.00010001	0.00010001	protein HOTHEAD-like
B	LOC103431541	38.246	7.06629	3.03241	27.2819	26.3597	32.7398	dirigent protein 19-like
B	LOC103418438	20.2155	6.27491	0.813116	7.4411	11.824	20.935	haloacid dehalogenase-like hydrolase domain-containing protein Sgpp
B	LOC103428759	183.935	325.047	21.622	151.447	163.848	82.5907	#N/A
B	LOC103411620	26.5619	138.556	12.1702	51.0407	108.377	102.226	pectinesterase-like
B	LOC103404104	23.3453	2.78783	0.584485	7.33256	5.18153	8.75774	CBL-interacting serine/threonine-protein kinase 21
B	LOC103434638	7.77076	24.2687	2.07341	24.5785	31.8071	24.6378	anthocyanidin reductase
B	LOC103435746	54.8899	32.0745	2.77362	24.5412	26.3267	24.5584	LOW QUALITY PROTEIN: probable carboxylesterase 12
B	LOC103444148	1137.45	1875.66	289.863	520.534	1080.87	3940.48	thaumatin-like protein 1a
B	LOC103411735	1978.41	3093.85	424.514	902.644	1692.69	5832.7	thaumatin-like protein 1a
B	LOC103404362	25.9385	2.10374	2.65278	14.6362	15.6166	18.1748	xyloglucan glycosyltransferase 4-like
B	LOC103402653	33.6153	15.8926	2.02197	26.843	24.6782	29.492	amino-acid permease BAT1 homolog isoform X1
B	LOC103425082	6.34145	0.00010001	0.00010001	0.905061	4.16953	5.19331	salicylic acid-binding protein 2-like
B	LOC103448763	8.65025	1.9954	0.083544	0.0514407	0.06023	0.049368	epidermis-specific secreted glycoprotein EP1-like
B	LOC103404695	0.321647	3.38423	0.33396	9.19837	8.61399	4.54674	cinnamoyl-CoA reductase 2-like
B	LOC103453426	41.8504	5.80108	1.69274	9.34446	9.44297	14.4664	ethylene-responsive transcription factor 1B-like
B	LOC103409142	47.083	28.4686	2.34785	21.5503	22.5305	21.1753	probable carboxylesterase 12
B	LOC103429376	1070.81	1835.88	269.753	513.309	987.132	3593.84	thaumatin-like protein 1a
B	LOC103444689	9.61829	0.0598017	0.0177	0.219769	0.130609	0.39949	LOW QUALITY PROTEIN: germin-like protein subfamily 1 member 11, partial
B	LOC103425055	10.7987	18.3316	0.545507	1.99772	3.96319	4.86847	uncharacterized protein LOC103425055 isoform X2
B	LOC103428339	16.1212	19.0352	0.8748	18.5867	13.6388	12.8293	coatomer subunit beta\'-1-like
B	LOC103448216	12.4688	0.538852	0.0268257	0.649975	1.1476	0.754166	wall-associated receptor kinase 1-like
B	LOC103441096	19.694	1.3001	0.428951	2.19943	3.19014	2.99859	uncharacterized protein LOC103441096
B	LOC103431604	146.918	17.5142	8.76421	34.6562	23.0572	29.1525	epidermis-specific secreted glycoprotein EP1-like
B	LOC103413366	9.55784	0.066094	0.394429	3.11268	0.628052	4.68794	protein TIME FOR COFFEE-like
B	LOC103410490	22.8163	1.1165	1.18637	7.4218	3.9629	4.60414	12-oxophytodienoate reductase 2-like
B	LOC103403106	19.9367	2.66518	0.627276	2.13414	0.971624	2.66911	RING-H2 finger protein ATL3-like
B	LOC103404066	12.7196	0.00010001	2.98564	6.12684	6.79173	6.09786	#N/A
B	LOC103432777	27.5771	1.09072	2.92811	2.42084	3.04018	3.05329	phospholipase A1-Ibeta2, chloroplastic-like
B	LOC103405699	47.0436	3.02219	3.28516	8.09238	5.72819	7.59654	protein SRC2 homolog isoform X2
B	LOC103446715	17.7222	0.254997	2.19414	2.29174	1.42205	3.83182	protein DETOXIFICATION 40-like
B	LOC103442495	1.78882	12.4542	3.10481	23.5241	22.641	10.7231	cinnamoyl-CoA reductase 2-like
B	LOC103447381	9.75675	28.9693	1.09297	3.43668	8.64532	9.40991	acyl-lipid omega-3 desaturase (cytochrome b5), endoplasmic reticulum-like
B	LOC103421014	8.47036	0.00010001	0.00010001	0.00010001	0.308401	0.00010001	probable WRKY transcription factor 40
B	LOC103416985	28.9866	3.49623	2.1139	13.0489	17.9583	18.3776	AAA-ATPase ASD, mitochondrial-like
B	LOC103403276	9.62353	0.255783	0.186447	4.04847	4.1753	5.29034	#N/A
B	LOC103435361	6.73597	0.165461	0.00010001	3.80006	3.9264	5.83118	#N/A
B	LOC103447901	111.63	22.9755	9.69825	78.8019	52.3945	84.4054	uncharacterized protein LOC103447901 isoform X2
B	LOC103428699	86.9375	5.92442	16.7506	57.5194	27.9287	34.8236	protein translation factor SUI1 homolog
B	LOC103410304	64.8053	24.298	135.436	233.081	212.838	238.657	UDP-glycosyltransferase 88A1-like
B	LOC103439197	10.0793	0.044979	0.15708	2.41578	0.715673	3.17167	probable WRKY transcription factor 29 isoform X1
B	LOC103449096	14.5853	2.91547	0.680614	0.865853	0.50424	0.818134	histone H2AX
B	LOC103410585	8.56499	0.00010001	0.00010001	0.00010001	0.575076	0.031463	probable WRKY transcription factor 40
B	LOC103447056	23.1629	6.55166	1.01073	11.7817	15.9379	16.2479	probable WRKY transcription factor 7
B	LOC103447475	11.9725	0.555285	2.25208	10.9558	7.83449	13.0194	18.5 kDa class I heat shock protein-like
B	LOC103414723	33.6209	4.42242	1.3385	8.0234	8.29047	12.4183	ethylene-responsive transcription factor 1B-like
B	LOC103405148	408.065	29.5589	71.5386	86.9826	43.238	57.8124	glutathione S-transferase F9-like
B	LOC103441663	108.531	7.12416	76.3749	49.1436	42.3188	47.6806	AT-hook motif nuclear-localized protein 28-like
B	LOC103452658	60.9837	6.72135	3.17611	11.7738	13.2229	14.001	#N/A
B	LOC103433949	55.769	6.49088	4.78846	26.1412	20.8675	34.8343	probable linoleate 9S-lipoxygenase 5
B	LOC103437766	9.09663	0.183774	0.114363	2.19856	5.85609	2.62121	#N/A
B	LOC103450363	15.2345	1.29938	0.804477	8.99658	8.31108	8.56207	receptor-like cytosolic serine/threonine-protein kinase RBK2
B	LOC103444893	36.3788	3.42718	2.13786	9.48478	12.9183	13.8563	putative serine/threonine-protein kinase
B	LOC103442674	13.3369	48.7571	2.84754	22.1603	27.9534	30.0247	mitochondrial pyruvate carrier 4-like
B	LOC103452005	24.2306	7.99437	0.684885	8.94979	9.44816	11.4334	cysteine-rich receptor-like protein kinase 3
B	LOC103418409	0.00010001	2.33245	0.00010001	1.75386	3.99295	8.61509	peroxidase 4-like
B	LOC103405764	31.7387	3.6816	3.56068	16.2626	26.0932	24.1884	cucumber peeling cupredoxin-like
B	LOC103447709	20.733	0.647165	1.24877	3.16257	2.9207	4.07157	protein TRM32 isoform X2
B	LOC103437207	8.18771	2.14016	0.634394	0.00010001	0.00010001	0.00010001	phosphopantothenoylcysteine decarboxylase subunit VHS3
B	LOC103445276	10.2892	0.306583	0.00010001	0.351567	1.52923	0.405506	lysine histidine transporter-like 8
B	LOC103419265	10.7321	1.57506	0.139022	4.91153	9.69301	4.90051	probable serine/threonine-protein kinase At5g41260
B	LOC103455116	70.0927	6.94489	4.54065	10.43	12.1637	18.9387	nematode resistance protein-like HSPRO2
B	LOC103414490	8.57576	0.490464	0.239073	6.79872	4.19248	6.26152	putative phospholipid-transporting ATPase 9, partial
B	LOC103401116	20.0988	3.95598	0.438786	2.81326	1.91368	4.66943	AAA-ATPase At2g18190-like
B	LOC103438423	24.2093	2.13562	1.16668	5.27683	9.84257	8.5679	rust resistance kinase Lr10-like
B	LOC103433974	55.5346	7.81793	3.44904	7.17673	5.10407	8.48543	E3 ubiquitin-protein ligase ATL6
B	LOC103429607	8.21049	0.00010001	0.433244	0.00010001	0.00010001	0.00010001	cytochrome P450 94A1-like
B	LOC103432288	33.3638	3.27061	18.5102	3.62027	5.09161	3.71512	G-type lectin S-receptor-like serine/threonine-protein kinase At1g61390
B	LOC103432727	34.4588	3.18836	9.54765	25.8393	32.9499	36.6605	calmodulin-like protein 3
B	LOC108170832	20.9307	58.95	7.13081	61.073	80.3637	60.5411	#N/A
B	LOC103427695	52.9181	7.30725	3.32262	6.73677	4.80706	8.03399	E3 ubiquitin-protein ligase ATL6-like
B	LOC103455654	0.523729	1.65314	0.337377	0.970537	4.5715	12.4585	#N/A
B	LOC103405270	70.3295	3.663	16.065	25.1176	21.3816	27.0457	VQ motif-containing protein 22
B	LOC103400712	32.0311	17.6533	1.72062	20.1772	22.7734	12.4719	protein phosphatase 2C 56-like
B	LOC103413784	9.57702	0.0304363	0.00010001	0.65499	0.574275	1.94829	tropinone reductase homolog At2g29340-like
B	LOC103418926	9.89463	0.433743	0.776546	6.08423	5.58587	9.09144	beta-glucosidase BoGH3B-like
B	LOC103431063	13.9069	6.30924	0.355959	1.29231	1.19053	2.56098	probable carotenoid cleavage dioxygenase 4, chloroplastic
B	LOC103454516	7.75432	0.121765	0.00010001	2.38105	3.33367	4.85833	G-type lectin S-receptor-like serine/threonine-protein kinase At1g11410
B	LOC103412409	9.47563	0.133615	0.0654993	0.650212	0.0956843	0.378891	LOW QUALITY PROTEIN: putative 12-oxophytodienoate reductase 11
B	LOC103453771	10.779	0.432288	0.00010001	0.357128	0.669457	1.13458	plant intracellular Ras-group-related LRR protein 6
B	LOC103432918	17.322	15.2295	2.01135	22.3929	17.0154	41.2059	uncharacterized protein LOC103432918
B	LOC103441232	19.933	0.561055	1.55523	2.2461	2.39278	2.4762	uncharacterized protein LOC103441232
B	LOC103400043	10.4551	0.412129	0.00904334	1.87699	2.05415	4.4254	uncharacterized methyltransferase At2g41040, chloroplastic-like
B	LOC103437736	17.6235	6.65505	0.339159	2.2312	5.5508	4.70431	U-box domain-containing protein 19-like
B	LOC103443141	23.4499	13.7402	1.5869	3.26603	16.8273	5.79035	FK506-binding protein 4-like
B	LOC103418899	29.9513	26.1461	3.03942	27.4818	48.6192	31.2458	#N/A
B	LOC103447745	38.1997	2.35055	3.26785	12.3723	7.67429	10.1759	zinc finger protein ZAT12-like
B	LOC108170617	13.6499	3.52624	0.63043	0.542824	1.01374	0.851327	#N/A
B	LOC103423208	159.269	12.7498	32.4182	94.7746	74.5543	85.5512	NDR1/HIN1-Like protein 3-like
B	LOC103402688	72.8118	9.50996	7.80751	5.30702	11.1363	8.06109	uncharacterized protein LOC103402688
B	LOC103445553	11.7272	1.91977	2.5462	0.00010001	6.22248	4.98286	spermine synthase-like
B	LOC103414617	311.299	32.6385	80.1954	266.276	253.332	206.095	probable glutathione S-transferase
B	LOC103433451	9.00676	0.00010001	0.00010001	1.99328	0.36362	1.36787	tropinone reductase homolog At2g29340-like
B	LOC103450869	29.229	1.52172	2.02292	4.55847	5.81257	4.61876	calmodulin-binding protein 60 B-like isoform X2
B	LOC103405382	12.3601	0.78699	0.0744943	0.700799	1.53286	0.893158	disease resistance protein RPM1-like
B	LOC103436071	60.4155	72.3861	6.80712	57.9101	77.9856	56.6516	glycerol kinase
B	LOC103422279	9.18608	0.041026	0.00923768	0.370898	0.252214	0.950777	2-hydroxyisoflavanone dehydratase-like
B	LOC103414851	9.72991	3.46573	19.3475	42.6919	37.3192	29.9339	NADH--cytochrome b5 reductase 1
B	LOC103409737	44.7028	11.9404	2.83125	19.2824	34.3997	18.2724	protein EDS1L-like
B	LOC103431803	63.6554	5.71256	10.9733	34.439	45.3885	37.0583	cytochrome P450 98A2-like, partial
B	LOC103422728	16.29	1.24708	0.515586	6.11082	4.90501	5.59837	scarecrow-like protein 14
B	LOC103439298	23.7784	1.95915	10.2352	4.87447	1.50856	9.78716	hydroquinone glucosyltransferase-like
B	LOC103446432	24.0487	1.16147	2.00646	8.14297	4.44077	7.17271	CBS domain-containing protein CBSX5-like
B	LOC103448808	165.323	15.1846	91.4018	27.9617	23.8188	42.5523	LOW QUALITY PROTEIN: protein EXORDIUM-like
B	LOC103419736	15.495	1.06422	0.639883	7.35931	5.63768	4.9541	probable LRR receptor-like serine/threonine-protein kinase At1g56140
B	LOC103437268	9.35633	1.62753	0.554873	5.77024	10.4612	11.8844	cucumber peeling cupredoxin-like
B	LOC103426381	46.961	4.6326	43.421	45.4079	25.6458	57.4769	LOW QUALITY PROTEIN: chalcone--flavonone isomerase-like, partial
B	LOC103411582	10.9504	0.107055	3.06844	9.56431	2.86052	6.00934	aspartic proteinase-like protein 2 isoform X2
B	LOC103415721	1.38292	7.50002	0.169665	7.17571	6.9375	8.52394	uncharacterized protein LOC103415721
B	LOC103434800	13.99	0.936712	2.31678	13.7369	8.6975	12.0261	serine/threonine-protein kinase HT1-like
B	LOC103443177	102.708	19.3079	8.96106	9.25296	13.3647	14.5036	aspartyl protease family protein 2 isoform X2
B	LOC103400236	7.49442	0.0189707	0.00010001	0.00010001	0.00010001	0.00010001	LOW QUALITY PROTEIN: cysteine-rich receptor-like protein kinase 10
B	LOC103406563	23.4786	13.7402	1.59905	3.30708	16.8831	9.03555	FK506-binding protein 4-like
B	LOC103401296	4.68803	21.5967	0.969896	8.88269	13.7099	12.7675	acyl-coenzyme A thioesterase 9, mitochondrial-like
B	LOC103420961	8.6757	0.0372527	0.513287	4.75346	2.44002	5.22023	type IV inositol polyphosphate 5-phosphatase 11-like, partial
B	LOC103424478	60.2428	11.3423	4.25975	8.09955	6.47893	7.03573	nematode resistance protein-like HSPRO2
B	LOC103432342	8.72627	0.174081	0.00010001	0.0811793	0.653255	0.209764	putative protein phosphatase 2C-like protein 44
B	LOC103435157	49.1095	3.94948	13.9655	37.351	35.7962	32.878	uncharacterized protein LOC103435157
B	LOC103421285	111.234	14.9209	8.32428	40.3857	22.6651	40.8448	glucan endo-1,3-beta-glucosidase 14-like isoform X2
B	LOC103423738	8.09621	0.0924843	0.042338	0.060031	0.0841957	0.141214	probable xyloglucan galactosyltransferase GT14
B	LOC103413507	141.448	12.4351	28.9721	90.7025	70.9194	83.3529	NDR1/HIN1-Like protein 3-like
B	LOC103430495	10.6949	0.322155	0.0215697	0.542921	1.45505	1.25567	bifunctional 3-dehydroquinate dehydratase/shikimate dehydrogenase, chloroplastic-like
B	LOC103443180	90.5335	42.7826	11.5477	7.20222	24.3384	18.6152	heavy metal-associated isoprenylated plant protein 3-like isoform X1
B	LOC103425085	64.1098	5.22812	33.8866	54.1729	15.7322	20.7963	probable cinnamyl alcohol dehydrogenase 1
B	LOC103417563	8.06464	0.016503	0.095337	2.53299	3.05197	3.86153	probable rhamnogalacturonate lyase B
B	LOC103442162	13.3314	1.3583	0.480513	0.862675	0.663442	0.643063	probable transcriptional regulator RABBIT EARS
B	LOC103417932	8.57527	1.09136	1.64048	0.183302	0.0104233	0.00010001	phosphoenolpyruvate carboxykinase
B	LOC103456155	20.6011	14.2463	0.907319	3.77187	4.90512	6.97449	uncharacterized protein LOC103456155
B	LOC103428693	298.07	175.05	37.5352	294.737	392.879	328.188	probable aquaporin PIP2-5
B	LOC103403504	71.7321	4.13327	18.9952	30.4762	22.2224	27.0221	gibberellin 2-beta-dioxygenase 2-like
B	LOC103409154	94.3759	27.7669	7.22636	62.6411	19.95	37.0328	pleiotropic drug resistance protein 1-like
B	LOC103447249	10.0752	4.97943	0.730301	9.23286	18.5347	13.3953	#N/A
B	LOC103428931	8.54241	0.113665	0.576915	4.88794	4.85124	5.10375	probable WRKY transcription factor 9 isoform X1
B	LOC103443059	11.3603	6.18066	0.650938	0.503322	3.8381	1.16248	uncharacterized protein LOC103443059
B	LOC103416731	12.0764	18.9924	2.50566	32.4466	29.7632	28.9563	metal tolerance protein 1-like
B	LOC103415850	2.01964	0.0155207	0.108843	2.72567	0.424591	8.39567	E3 ubiquitin-protein ligase RDUF1-like
B	LOC103409178	0.00010001	0.00010001	0.00010001	0.00010001	7.24787	0.00010001	ankyrin repeat and SAM domain-containing protein 6-like
B	LOC103410872	9.74649	0.21119	0.0726093	1.96237	0.8865	0.40161	probable calcium-binding protein CML48 isoform X1
B	LOC103447746	35.0287	2.36346	3.06868	11.8317	7.45965	10.2557	zinc finger protein ZAT12-like
B	LOC103449530	7.39091	0.23839	0.258719	6.35291	2.58021	4.78649	probable purple acid phosphatase 20, partial
B	LOC103403151	83.2558	9.53758	8.82028	37.2808	41.5103	40.5163	PI-PLC X domain-containing protein At5g67130-like
B	LOC103452721	25.8135	3.98532	1.23101	9.02197	12.0058	10.3631	ABC transporter B family member 11-like
B	LOC103430179	60.7492	29.9798	3.85369	13.1327	12.612	14.8979	uncharacterized protein LOC103430179
B	LOC103448529	13.8119	3.04444	0.728479	12.2172	10.7244	10.0969	uncharacterized protein LOC103448529
B	LOC103432778	25.2072	1.17242	2.69698	2.64162	3.37726	3.38162	phospholipase A1-Ibeta2, chloroplastic-like
B	LOC103402594	56.7236	4.97343	16.0313	31.3247	30.1596	55.6369	serine carboxypeptidase-like 50
B	LOC103437910	16.8925	2.31054	10.015	18.8995	41.1147	8.61266	protein SRG1-like
B	LOC103418810	27.1649	80.8545	4.71694	21.448	27.6908	28.128	epsin-3-like
B	LOC103435090	9.90002	0.16308	0.00686568	1.26427	1.76114	2.11554	glutamate receptor 2.7-like
B	LOC108174045	8.47664	0.563091	0.30781	5.18484	5.98263	5.80929	G-type lectin S-receptor-like serine/threonine-protein kinase At1g61500
B	LOC103408035	10.3788	1.10591	0.569937	6.97973	5.97892	9.57311	uncharacterized protein LOC103408035
B	LOC103402029	11.9851	0.598963	1.8149	0.700533	0.221704	1.02583	uncharacterized protein At5g65660-like
B	LOC103430487	8.44722	0.746617	0.441289	0.0702657	0.058619	0.0532177	#N/A
B	LOC103422461	15.4955	1.90606	15.2434	3.2444	2.39598	14.8416	glucose-6-phosphate/phosphate translocator 2, chloroplastic-like isoform X2
B	LOC108174937	13.5459	0.259041	4.21237	6.13995	6.71071	9.27074	#N/A
B	LOC103444239	12.3528	1.0877	0.191632	0.721904	0.841675	1.4668	glutamate decarboxylase 1
B	LOC103451197	7.06952	0.00010001	0.00010001	0.00010001	0.00010001	0.0213547	em-like protein GEA1
B	LOC103455911	7.54431	0.111047	5.87773	11.5275	7.00466	4.15158	uncharacterized protein LOC103455911
B	LOC103401717	167.962	12.7396	59.5937	98.3085	60.3835	88.4174	LOW QUALITY PROTEIN: NAC domain-containing protein 2
B	LOC103421613	100.562	19.5567	18.9374	27.4883	13.6945	6.93703	2-methylene-furan-3-one reductase-like
B	LOC103414481	10.5587	0.996241	0.0795727	0.571338	0.793162	0.41513	metal tolerance protein 4-like
B	LOC103414559	170.3	15.1272	33.4796	77.9225	97.4923	91.2381	S-adenosylmethionine synthase 2
B	LOC103436968	0.0471973	0.0222647	0.0875987	7.92167	0.266425	1.27942	expansin-like B1
B	LOC103426739	7.22516	0.172825	0.00298034	0.00264401	0.00010001	0.00853734	uncharacterized protein LOC103426739
B	LOC103426485	76.1145	36.3946	10.2018	6.22908	21.686	16.382	heavy metal-associated isoprenylated plant protein 3-like
B	LOC103443225	7.89691	0.279179	0.0989793	2.44711	4.72743	4.14763	vacuolar cation/proton exchanger 2-like
B	LOC103421269	11.9332	0.821894	9.91123	16.1307	10.9272	16.3018	myosin-9-like
B	LOC103440021	30.1786	15.9704	1.47961	6.66965	8.36414	8.70547	syntaxin-22
B	LOC103450232	7.70436	0.0584437	0.00010001	2.62954	1.5482	3.52763	elicitor-responsive protein 1-like
B	LOC103428027	50.4997	100.373	7.56522	18.1685	28.4091	23.0794	auxin-induced in root cultures protein 12-like
B	LOC103431846	12.9712	1.69389	0.30836	5.7871	6.02487	6.25631	beta-1,3-galactosyltransferase GALT1-like
B	LOC103450656	16.9526	2.44523	0.92784	9.69642	8.89975	10.1811	uncharacterized protein LOC103450656
B	LOC103425545	8.5864	0.124404	0.0122153	0.336255	0.430924	0.356857	LEAF RUST 10 DISEASE-RESISTANCE LOCUS RECEPTOR-LIKE PROTEIN KINASE-like 1.2
B	LOC103453197	22.6225	12.5247	1.47587	3.09662	3.44396	3.98383	protein EFFECTOR OF TRANSCRIPTION 2-like
B	LOC103439567	9.60637	0.978699	0.0852863	0.294815	1.84728	0.367249	uncharacterized protein LOC103439567
B	LOC103437194	10.263	0.127963	0.334829	2.78683	2.50529	3.22943	ACT domain-containing protein ACR8
B	LOC103444176	9.17973	1.90637	0.264736	0.376342	0.315798	0.228253	uncharacterized protein LOC103444176
B	LOC103417716	11.0338	6.69651	0.963645	1.20517	0.798732	0.846335	LOW QUALITY PROTEIN: two-component response regulator-like APRR3
B	LOC103443700	9.13027	0.110025	0.142876	2.24142	2.46637	3.15864	GDSL esterase/lipase 2-like
B	LOC103446872	8.30324	0.184652	0.00783434	0.526762	0.0933527	0.438521	probable F-box protein At4g22030
B	LOC103440202	16.7132	98.6715	17.5225	72.4003	111.069	77.341	ATP-dependent zinc metalloprotease FTSH, chloroplastic
B	LOC103406953	16.8588	71.5244	25.2187	120.253	112.838	114.822	aldehyde dehydrogenase family 7 member A1-like, partial
B	LOC103425232	7.0942	0.0775597	0.00010001	0.00010001	0.00010001	0.125025	uncharacterized protein LOC103425232
B	LOC103424696	8.36614	1.18526	0.00010001	0.221996	2.6153	0.390223	uncharacterized protein LOC103424696
B	LOC103447058	10.0278	3.28189	0.213868	7.57986	8.89323	7.17364	probable copper-transporting ATPase HMA5 isoform X1
B	LOC103447766	13.5969	2.21471	0.202554	3.23036	6.46799	3.41586	ankyrin repeat-containing protein At5g02620
B	LOC103433932	6.44216	10.6027	1.69752	22.6352	16.7868	22.2599	uncharacterized protein LOC103433932
B	LOC103448573	251.196	22.2966	33.3857	64.5227	83.1232	94.6807	classical arabinogalactan protein 1-like
B	LOC103450410	76.2688	11.9876	18.7842	99.294	69.146	64.2073	1-acylglycerol-3-phosphate O-acyltransferase
B	LOC108172368	7.23963	0.0338883	0.00010001	1.07243	0.00010001	0.156618	cyanogenic beta-glucosidase-like
B	LOC103417870	32.1922	8.32321	3.91804	29.0686	27.9804	36.122	UDP-glycosyltransferase 88A1-like
B	LOC103448686	28.1723	2.87835	3.52634	16.2381	17.1693	16.9237	beta-glucuronosyltransferase GlcAT14B-like
B	LOC103409645	6.88331	0.166999	2.0531	6.9738	3.66975	10.5166	probable WRKY transcription factor 75
B	LOC103437525	6.88331	0.166999	2.0531	6.93842	3.66975	10.5026	probable WRKY transcription factor 75
B	LOC103419090	7.15443	0.0972777	0.00010001	0.00010001	0.156155	0.092573	putative protein phosphatase 2C-like protein 44
B	LOC103435527	8.54577	1.65872	0.676989	0.121188	0.235004	0.118478	MDIS1-interacting receptor like kinase 2-like
B	LOC103455769	59.8038	15.074	3.79232	18.232	27.2745	15.407	uncharacterized protein LOC103455769
B	LOC103448695	92.226	216.904	33.2988	228.033	318.653	222.627	early nodulin-like protein 2
B	LOC103443291	7.91131	0.254064	0.00010001	0.435086	1.06805	0.00010001	NAC domain-containing protein 68-like
B	LOC103406451	16.3791	0.547559	5.92931	10.5573	6.82418	8.56033	cytosolic endo-beta-N-acetylglucosaminidase 1-like
B	LOC103436094	34.1339	20.2965	3.32816	32.9538	31.6527	34.904	ubiquitin-conjugating enzyme E2 variant 1D-like
B	LOC108170459	19.1299	1.0355	2.36034	3.36164	1.22438	2.79611	protein BPS1, chloroplastic-like
B	LOC103413665	11.5304	1.24905	2.23151	14.5627	7.26349	13.9857	proline-rich protein 4-like
B	LOC103452879	16.234	3.11096	27.6187	32.4862	38.6977	24.3241	probable leucine-rich repeat receptor-like serine/threonine-protein kinase At3g14840
B	LOC103441522	11.2879	1.2571	0.0397397	2.09549	2.23037	4.34846	aspartic proteinase-like isoform X2
B	LOC103414397	7.04177	0.0807703	0.00010001	1.88528	3.04687	3.47413	uncharacterized protein LOC103414397
B	LOC103432289	23.6917	4.40362	0.998421	4.8877	9.4319	7.0128	calcium-transporting ATPase 12, plasma membrane-type-like
B	LOC108174368	7.85027	0.0755013	0.00010001	2.57862	0.959103	0.574146	#N/A
B	LOC103452169	281.515	29.1175	45.049	147.995	120.408	137.883	probable WRKY transcription factor 75
B	LOC103445348	3.78775	0.307026	0.00755134	0.598213	6.52668	3.55873	cysteine-rich repeat secretory protein 55-like
B	LOC103422703	10.3654	0.446996	1.80789	7.77881	5.89078	9.28297	18.5 kDa class I heat shock protein-like
B	LOC103434283	8.6233	0.724455	0.251804	0.141323	1.28502	0.082073	calreticulin-3-like
B	LOC103410510	34.0694	2.78456	7.97151	25.5081	15.3472	22.4436	cytochrome P450 734A1-like
B	LOC103421267	9.31055	9.6418	1.85586	17.317	17.7378	30.6321	zinc transporter 8-like, partial
B	LOC108173666	18.3291	1.08934	2.3946	2.90854	1.03122	2.46371	protein BPS1, chloroplastic-like
B	LOC103455014	7.81678	0.123085	0.0609387	2.29505	2.74477	3.43221	putative calcium-binding protein CML19
B	LOC103419282	5.72955	0.12021	0.160307	3.72997	3.20712	5.48184	LOW QUALITY PROTEIN: phenylalanine ammonia-lyase 1-like
B	LOC108171076	0.734928	7.07162	0.00010001	4.27995	2.67169	5.97091	#N/A
B	LOC103421512	6.47491	7.82852	0.471471	10.5163	10.9528	12.2123	uncharacterized protein LOC103421512
B	LOC103405050	15.4443	1.80683	0.844401	1.213	0.938532	1.86299	nudix hydrolase 2-like
B	LOC103427088	8.18586	0.237425	0.00010001	2.79002	1.43737	3.13449	#N/A
B	LOC103437743	50.7314	4.38736	4.75434	13.7254	14.0151	13.3541	probable alpha,alpha-trehalose-phosphate synthase
B	LOC103431476	20.8803	9.48254	1.31821	17.6114	14.0727	14.7935	uncharacterized protein LOC103431476
B	LOC103438489	8.48449	0.192318	0.135118	0.792286	0.157093	0.436636	zeaxanthin epoxidase, chloroplastic-like
B	LOC103438468	6.42932	9.04177	0.17576	0.802513	3.8615	2.68401	pheophytinase, chloroplastic
B	LOC103437808	7.6509	0.119134	0.00010001	0.751761	0.0309953	1.21331	probable WRKY transcription factor 61 isoform X2
B	LOC103409093	13.8834	3.37544	0.40349	1.15686	2.07751	1.34167	G-type lectin S-receptor-like serine/threonine-protein kinase At4g27290 isoform X2
B	LOC103410357	10.7017	2.23198	0.507316	0.620341	0.486407	0.571912	uncharacterized protein LOC103410357 isoform X1
B	LOC103403595	22.032	4.03609	2.50787	20.0265	15.5787	19.0736	uncharacterized protein LOC103403595
B	LOC103443395	0.381264	0.191453	0.429928	0.326357	0.0411387	8.28289	xyloglucan endotransglucosylase/hydrolase 2
B	LOC103443258	22.0398	5.65169	2.60042	20.4716	19.8046	25.1862	LOW QUALITY PROTEIN: UDP-glycosyltransferase 88A1-like
B	LOC103427250	21.5836	41.7784	2.52992	12.2653	14.5256	13.6869	BURP domain protein USPL1-like
B	LOC103438511	8.58368	0.00010001	7.45615	4.69386	5.20267	4.78931	#N/A
B	LOC103426955	12.6497	2.07743	1.67392	15.6445	10.5118	12.832	phospholipid-transporting ATPase 1-like
B	LOC103412877	6.77576	0.0138747	0.00010001	0.377473	0.00010001	0.00010001	#N/A
B	LOC103425728	32.6055	5.04671	2.25529	13.9567	8.00925	15.1214	cellulose synthase-like protein E2
B	LOC103449763	11.672	0.237938	6.4222	6.50287	2.64467	6.3903	uncharacterized protein LOC103449763
B	LOC103454680	33.0914	6.49292	2.59763	14.7821	17.3306	21.8638	uncharacterized protein LOC103454680
B	LOC103412914	0.490862	0.754297	0.593386	11.1431	2.46284	3.67962	UDP-glycosyltransferase 87A2-like, partial
B	LOC103403142	22.8489	1.99436	19.2046	5.55143	3.81431	9.99655	mitogen-activated protein kinase kinase kinase 3
B	LOC103422506	127.704	30.368	23.6782	145.975	128.194	132.365	#N/A
B	LOC103423778	6.60045	0.0501187	0.0237667	0.00010001	0.00634268	0.0481637	protein argonaute 5-like
B	LOC103403506	6.91904	0.0519883	0.132549	4.38792	1.42592	2.39628	transcription factor MYB108
B	LOC103433222	6.67079	0.350167	0.256749	4.22075	3.65462	6.26987	phenylalanine ammonia-lyase 1-like
B	LOC103405278	10.2942	0.335001	0.18672	1.76575	2.47477	2.64489	LOW QUALITY PROTEIN: wall-associated receptor kinase-like 1
B	LOC103452106	11.4635	4.31957	20.4374	34.6179	37.0001	42.9763	geraniol 8-hydroxylase-like
B	LOC103417223	90.7991	12.6525	7.24085	15.5681	20.5844	24.7532	aspartyl protease family protein 2-like
B	LOC103447478	10.2198	0.684648	1.90985	8.56137	6.81079	11.3077	18.5 kDa class I heat shock protein-like
B	LOC103432382	50.213	4.07741	5.3433	10.4979	13.898	13.9009	uncharacterized protein LOC103432382
B	LOC103427842	45.0299	9.0164	2.86516	16.3574	17.228	15.8773	F-box protein At1g61340-like
B	LOC103417950	10.9189	0.953402	0.0821713	3.49817	2.06705	3.18529	probable LRR receptor-like serine/threonine-protein kinase At1g06840
B	LOC103406180	127.724	417.45	46.0921	238.121	382.185	241.15	late embryogenesis abundant protein At1g64065-like
B	LOC103451064	164.203	212.589	29.1198	201.849	296.251	183.349	probable low-specificity L-threonine aldolase 1
B	LOC103445041	33.831	4.6278	8.69302	40.5141	24.6396	32.8739	putative 12-oxophytodienoate reductase 11
B	LOC103447524	17.5374	2.57188	0.75082	1.73797	1.85392	2.53689	scarecrow-like protein 14
B	LOC103410188	18.0223	19.9415	1.83814	4.0072	4.05896	4.2554	LOW QUALITY PROTEIN: K(+) efflux antiporter 1, chloroplastic-like, partial
B	LOC103405817	23.1914	3.18067	1.07454	5.90122	7.49518	6.03481	protein trichome birefringence-like 10
B	LOC103409585	6.76286	1.41048	0.519595	4.97654	9.09286	10.0342	cucumber peeling cupredoxin-like
B	LOC103423450	10.0232	2.36003	0.223041	1.39117	7.47508	3.05993	probable cinnamyl alcohol dehydrogenase 6
B	LOC103443591	175.413	22.8892	50.5313	135.917	69.6152	186.804	pirin-like protein
B	LOC103434909	124.366	37.283	8.87092	30.0746	30.0526	38.9835	uncharacterized protein LOC103434909
B	LOC108172932	8.38657	0.247445	0.0384197	0.475769	0.514068	0.444348	#N/A
B	LOC103407700	10.3621	2.88011	1.05667	11.4134	11.1224	14.348	rust resistance kinase Lr10-like
B	LOC103432254	1.94781	6.06942	4.61916	24.1034	13.8179	16.8557	B-box zinc finger protein 24-like
B	LOC103453652	144.309	66.8554	17.2464	120.104	133.847	136.096	ubiquinol oxidase, mitochondrial-like
B	LOC103445839	89.3157	6.95364	33.9103	47.2144	31.0477	43.6749	NAC domain-containing protein 2-like
B	LOC103440781	18.1481	1.69101	9.24887	19.5564	19.6308	18.1697	putative nuclease HARBI1
B	LOC103446099	2.58162	0.220282	1.92264	9.27954	8.93265	4.11176	protein DETOXIFICATION 27-like
B	LOC103425391	35.8839	178.656	20.797	113.341	117.484	98.4218	non-lysosomal glucosylceramidase-like isoform X2
B	LOC103411421	16.3056	0.675204	1.47991	1.81025	2.32272	2.5858	G-type lectin S-receptor-like serine/threonine-protein kinase At2g19130
B	LOC103452251	114.552	16.8901	34.9583	65.4301	82.6618	162.086	LOW QUALITY PROTEIN: serine carboxypeptidase-like 50
B	LOC103450847	33.516	5.48066	3.56929	21.5811	18.7798	22.3717	ankyrin repeat-containing protein At5g02620-like
B	LOC103428764	171.621	110.126	37.6062	343.214	277.36	248.339	low-temperature-induced cysteine proteinase-like
B	LOC103456130	48.7658	105.746	10.8737	65.3035	103.792	52.8768	uncharacterized protein LOC103456130
B	LOC103447324	7.86218	0.063591	0.0914797	1.44845	2.51991	2.53721	probable rhamnogalacturonate lyase B
B	LOC103402962	8.30102	0.448635	0.331765	0.461238	0.243965	0.112662	transcription factor MYB1R1
B	LOC103446369	15.729	1.4687	0.531949	2.45678	3.14923	3.61608	serine/threonine-protein kinase-like protein ACR4
B	LOC103450013	12.3217	0.772128	0.350139	3.00146	2.56218	3.50485	uncharacterized protein LOC103450013
B	LOC103424270	2.71411	0.0566907	0.0566387	1.81613	2.56146	7.4377	#N/A
B	LOC103442174	12.7452	2.16962	0.65357	6.34622	9.25048	7.83944	uncharacterized protein LOC103442174 precursor
B	LOC103441420	7.88959	0.0725517	0.128175	0.603095	0.19844	0.585293	#N/A
B	LOC103437875	53.8217	104.08	8.62458	46.6276	27.7929	28.6101	flavonoid 3\'-monooxygenase
B	LOC103437396	4.32535	21.5699	1.07601	7.92909	10.9852	6.708	protein MEMO1-like
B	LOC103435394	24.7097	7.66248	1.04784	7.12394	6.99864	6.33556	ultraviolet-B receptor UVR8
B	LOC103447313	24.8007	49.6485	5.24428	41.8004	39.9337	48.1377	UDP-glycosyltransferase 87A1-like
B	LOC103454025	11.891	14.9492	1.26443	2.94234	2.50294	2.24941	A-kinase anchor protein 13-like
B	LOC103403218	21.7423	5.10935	32.2478	33.7083	48.2017	54.4982	uncharacterized protein LOC103403218
B	LOC103429025	28.6651	6.51737	2.02735	12.4486	19.212	11.727	senescence-associated carboxylesterase 101-like isoform X2
B	LOC103420971	25.0362	1.92305	6.25707	18.8237	11.2798	16.0532	cytochrome P450 734A1-like
B	LOC103448563	9.54344	1.1238	1.23016	10.3074	8.76038	8.3506	G-type lectin S-receptor-like serine/threonine-protein kinase SD1-1 isoform X2
B	LOC103400938	30.7292	3.16004	4.89499	21.8087	11.8919	18.6906	serine/threonine-protein kinase At5g01020
B	LOC103452347	7.37597	0.488161	1.86259	8.19634	8.73802	8.54558	uncharacterized protein LOC103452347
B	LOC103427803	6.03568	0.100014	0.129941	2.94769	3.71495	3.89527	receptor-like serine/threonine-protein kinase SD1-8
B	LOC103414849	48.6235	10.6623	75.771	56.3546	27.7653	110.722	arabinogalactan peptide 13
B	LOC103427640	32.134	3.75458	6.72769	25.4139	25.2864	23.4801	protein LURP-one-related 10-like
B	LOC103448186	104.218	38.803	11.9801	89.3343	95.7596	64.3013	nicotinamidase 1-like
B	LOC103433820	9.21666	2.48701	10.3045	31.8296	15.5938	24.9785	germin-like protein 5-1
B	LOC108173825	8.13913	0.138115	0.00010001	0.565104	0.721587	0.723708	#N/A
B	LOC103410140	35.3337	19.6086	4.30731	25.7406	41.7113	43.3973	GABA transporter 1-like
B	LOC103420939	70.4409	16.2655	10.801	75.5941	55.3484	55.7283	3-ketoacyl-CoA synthase 4
B	LOC103407991	286.645	241.729	37.0428	267.928	265.277	274.824	NAC domain-containing protein 72-like
B	LOC103453633	20.8984	43.2749	3.12582	19.5489	22.323	23.6854	subtilisin-like protease SBT1.4
B	LOC103409649	12.3159	9.74194	0.663281	10.1671	10.1157	11.0435	CBS domain-containing protein CBSCBSPB1-like isoform X2
B	LOC103424529	7.95512	0.410676	0.00010001	0.269706	0.505957	0.435197	U-box domain-containing protein 19-like isoform X2
B	LOC103400901	94.7989	7.14323	42.2565	28.9876	27.7535	32.2465	sucrose synthase
B	LOC103439934	18.1568	2.6714	1.34531	1.70123	2.8277	1.35944	small heat shock protein, chloroplastic
B	LOC103438950	3.36193	8.62194	5.98834	23.7846	26.912	25.6089	uncharacterized protein LOC103438950
B	LOC103449078	70.7935	8.46956	19.3457	57.2236	52.3572	55.9027	uncharacterized protein LOC103449078
B	LOC103448568	211.193	29.7213	87.3288	248.878	129.219	220.733	FAD-dependent urate hydroxylase-like
B	LOC103437711	167.38	12.6067	42.8609	46.1764	48.879	44.4364	wound-induced protein 1-like, partial
B	LOC103444569	3.39335	1.18307	4.53336	5.99837	18.8452	12.7719	nudix hydrolase 17, mitochondrial
B	LOC103413795	7.19732	0.114602	0.024224	2.47895	2.22261	2.8011	putative receptor protein kinase ZmPK1
B	LOC103435875	31.7829	5.97552	2.52716	8.51184	3.56477	4.34184	putative quinone-oxidoreductase homolog, chloroplastic
B	LOC103422725	17.0254	2.48616	0.722688	1.89237	2.09727	2.78704	LOW QUALITY PROTEIN: scarecrow-like protein 14
B	LOC103413786	13.8071	13.0679	0.846974	7.20902	3.12957	7.39277	transcription factor EMB1444-like isoform X2
B	LOC103407926	6.50534	0.0228287	0.0726983	2.03261	2.99745	2.98612	LOW QUALITY PROTEIN: receptor-like serine/threonine-protein kinase SD1-8
B	LOC103403590	10.5763	16.3832	2.26372	24.805	23.7959	22.45	#N/A
B	LOC103408509	7.40244	1.95748	8.0718	25.7756	12.9829	20.7843	germin-like protein 5-1
B	LOC103408734	10.2082	2.06011	2.74356	0.00010001	2.8656	4.6067	glutamine--fructose-6-phosphate aminotransferase
B	LOC103431964	69.867	344.041	37.1824	141.466	220.999	153.557	acyl carrier protein 1, chloroplastic-like isoform X2
B	LOC103411449	45.3323	34.1882	8.84391	70.0733	71.6168	79.3748	probable E3 ubiquitin-protein ligase XERICO
B	LOC103434104	8.07332	0.150782	0.0575663	0.565928	0.902784	0.485043	LOB domain-containing protein 1-like
B	LOC103415170	6.95294	0.111577	0.0609387	2.06629	2.66572	3.23717	putative calcium-binding protein CML19
B	LOC103430478	5.24682	2.34412	10.0485	22.5739	16.7219	22.8637	uncharacterized protein LOC103430478
B	LOC103402655	14.4702	0.999345	1.53932	7.33791	5.35694	8.22254	lipid phosphate phosphatase 1 isoform X1
B	LOC103455773	10.0411	3.8662	0.054237	2.6129	3.40671	5.88796	fatty-acid-binding protein 2-like
B	LOC103401664	0.867536	3.12612	0.127721	5.38599	4.75606	7.78467	aluminum-activated malate transporter 2-like
B	LOC108170464	7.1386	0.00010001	0.00010001	0.252633	0.779635	0.468287	#N/A
B	LOC103425475	58.8515	19.846	5.34538	34.3465	33.4207	41.2363	NAC transcription factor 29-like
B	LOC103448666	15.9785	6.53575	0.683392	8.13359	10.4722	5.6691	cytochrome P450 CYP72A219-like
B	LOC103409051	17.7479	5.02065	0.762574	10.1714	5.77536	6.79131	protein TIC 20-IV, chloroplastic-like
B	LOC103420177	7.33316	1.41628	0.086755	1.69228	7.43548	3.10069	probable WRKY transcription factor 50
B	LOC103449814	8.3689	3.15987	0.10117	0.711478	1.81434	0.452401	#N/A
B	LOC108175034	6.88841	0.142958	0.155887	0.153968	0.119035	0.12495	pentatricopeptide repeat-containing protein At4g21065-like
B	LOC103447190	13.2152	1.57858	8.86979	18.0307	16.0935	20.7316	#N/A
B	LOC103406372	14.118	1.39464	3.35377	2.25186	0.864768	0.88474	ubiquitin-conjugating enzyme E2 7-like, partial
B	LOC103446500	7.58067	0.09102	0.00010001	0.580925	0.391623	0.796004	12-oxophytodienoate reductase 2-like isoform X1
B	LOC103415247	86.4229	60.3828	10.9666	61.3365	112.544	61.1957	protein EDS1L-like
B	LOC103410594	44.5942	4.58952	17.6243	31.8003	40.6305	32.3976	uncharacterized protein LOC103410594
B	LOC103425389	53.3234	5.26917	8.00147	21.3825	26.1212	23.3545	cytochrome P450 98A2-like
B	LOC103427444	10.4773	0.717582	0.240015	1.30529	3.34944	1.86681	probable pectinesterase/pectinesterase inhibitor 7
B	LOC108171063	11.5131	14.5611	1.30515	2.97902	2.55262	2.15629	A-kinase anchor protein 13-like
B	WRKY9	103.878	25.2048	8.35608	18.3194	22.7066	28.4478	probable WRKY transcription factor 33
B	LOC103446924	26.743	9.77242	1.98721	5.78911	4.463	3.31512	UPF0057 membrane protein At4g30660-like
B	LOC103433655	20.5808	1.8664	15.4903	14.5324	5.311	16.9942	chalcone--flavonone isomerase-like isoform X4
B	LOC103410427	87.3394	17.5195	13.1685	83.0954	49.9891	62.4485	1-acylglycerol-3-phosphate O-acyltransferase-like
B	LOC103439003	7.89799	2.6407	1.0176	14.1166	8.11469	12.1199	protein SUPPRESSOR OF npr1-1, CONSTITUTIVE 1-like
B	LOC103446006	31.9606	5.82285	2.17242	11.8627	10.7144	13.6717	LOW QUALITY PROTEIN: copper-transporting ATPase RAN1-like
B	LOC103430622	0.815043	4.49134	0.356056	5.14528	7.02219	7.32762	dynein light chain 1, cytoplasmic-like
B	LOC103404347	9.59982	0.351635	0.666682	4.63306	1.46602	3.47585	uncharacterized protein LOC103404347
B	LOC103420929	43.6952	18.7041	3.36788	20.2896	25.7275	23.4024	NAC domain-containing protein 41-like isoform X1
B	LOC103433009	59.5129	20.3918	5.46907	37.9108	36.2368	36.2118	WAT1-related protein At5g47470
B	LOC103443270	124.763	11.3868	24.1524	53.7974	40.8317	52.4322	bifunctional riboflavin biosynthesis protein RIBA 1, chloroplastic-like, partial
B	LOC103439347	11.921	0.140844	3.59113	1.97095	2.2657	2.08522	trehalose-phosphate phosphatase A-like
B	LOC103435823	15.9776	6.50391	0.940581	9.05369	11.5389	12.716	desumoylating isopeptidase 1
B	LOC103419127	15.1202	2.16256	0.477035	3.95345	4.82222	4.22323	protein trichome birefringence-like 11
B	LOC103453373	10.1621	1.48233	0.05883	0.967759	1.03833	1.39864	NAC domain-containing protein 90-like
B	LOC103405442	19.6089	20.1815	2.8073	26.7494	24.2963	30.4936	malonate--CoA ligase
B	LOC103441577	50.2923	3.96145	9.21354	19.7923	14.5735	19.962	IAA-amino acid hydrolase ILR1-like 6
B	LOC103453814	7.44922	0.106093	0.0145023	0.33518	0.800344	0.53798	cysteine-rich repeat secretory protein 38-like
B	LOC103455633	7.98555	10.9381	0.479209	1.87075	2.06662	2.20751	aldose 1-epimerase-like
B	LOC103436434	38.8514	11.565	3.80792	5.93058	4.19139	7.81686	transcription factor MYB44-like
B	LOC103401618	94.7534	9.3914	20.9735	53.7867	37.1377	51.6862	bifunctional riboflavin biosynthesis protein RIBA 1, chloroplastic-like
B	LOC103421024	15.0426	1.31623	7.52169	15.5696	15.1004	14.8237	uncharacterized protein LOC103421024
B	LOC103452006	388.364	168.68	53.2727	58.8232	56.937	91.6185	high affinity nitrate transporter 2.5
B	LOC103427375	6.93131	0.0594597	0.00010001	0.485021	1.52045	2.00187	calmodulin-like protein 11
B	LOC103447903	7.00016	0.174938	0.00010001	2.68455	2.56222	2.2208	alpha carbonic anhydrase 7-like
B	LOC103443254	39.2591	18.8647	3.5123	24.3207	30.3652	26.6848	mannosyl-oligosaccharide 1,2-alpha-mannosidase MNS1-like
B	LOC103442256	180.633	37.575	40.3116	76.1107	38.564	16.9563	2-methylene-furan-3-one reductase-like, partial
B	LOC103416714	1089.97	141.475	152.619	464.796	476.279	496.006	desiccation-related protein PCC13-62-like
B	LOC103439931	115.272	24.8124	21.7161	17.0687	12.7845	14.5714	auxin-responsive protein SAUR32
B	LOC103450949	135.567	49.1345	24.528	170.293	144.928	156.592	mevalonate kinase-like
B	LOC103449217	25.728	10.928	3.16068	3.89014	5.36943	2.28937	uncharacterized protein LOC103449217
B	LOC103446496	4.96267	0.84057	0.147471	3.97333	5.41224	6.94341	TPR repeat-containing thioredoxin TTL1-like
B	LOC108173508	10.6536	1.77318	0.132815	1.1323	2.14586	1.00769	uncharacterized protein LOC108173508
B	LOC103423635	4.00699	1.20485	0.139275	5.69133	2.03258	8.62033	uncharacterized protein LOC103423635
B	LOC103444832	28.0165	12.8661	2.28454	4.27074	5.00729	5.58544	G-type lectin S-receptor-like serine/threonine-protein kinase At1g34300
B	LOC103453653	22.6047	14.6023	1.82931	16.9381	14.0901	6.39568	protein SULFUR DEFICIENCY-INDUCED 2
B	LOC103429241	6.73776	0.236809	0.2989	3.05398	4.00389	4.50934	wall-associated receptor kinase-like 22
B	LOC103454415	16.519	5.72132	0.922912	10.8929	8.80889	11.0289	insulin-degrading enzyme-like 1, peroxisomal
B	LOC103440102	13.5186	0.867044	1.32203	1.04092	1.88477	1.15812	sorbitol dehydrogenase-like
B	LOC103438043	60.2139	16.8539	13.6347	53.2849	85.8658	81.2517	protein DETOXIFICATION 16-like
B	LOC103417054	33.5782	7.29815	2.91188	4.81874	6.66421	3.75406	senescence-associated carboxylesterase 101-like
B	LOC108171804	19.0222	4.24018	0.982742	5.28209	10.3512	6.28648	uncharacterized protein LOC108171804
B	LOC103448510	49.508	7.04871	4.54311	20.584	16.9124	16.4211	septum-promoting GTP-binding protein 1
B	WRKY11	109.621	33.1486	8.57681	30.2976	36.2536	33.7252	probable WRKY transcription factor 7
B	LOC103454172	7.44936	0.176752	1.58837	6.26759	4.99343	6.02608	syntaxin-121-like
B	LOC103405636	15.9443	6.38195	1.20206	16.1775	6.6414	12.2145	tyrosine aminotransferase-like
B	LOC103426831	7.20395	0.838792	0.00010001	0.100949	0.349998	0.481891	methylesterase 3-like
B	LOC108172524	12.1868	0.280271	1.31043	2.18582	1.70686	2.81032	#N/A
B	LOC103446046	12.1645	0.783009	0.447682	2.14637	1.77289	2.5029	BOI-related E3 ubiquitin-protein ligase 1-like
B	LOC103441604	10.4834	1.16094	0.957122	8.03516	6.71861	7.16553	TMV resistance protein N-like
B	LOC103433740	9.94684	0.819497	7.62877	3.23442	0.743917	4.80692	uncharacterized protein LOC103433740
B	LOC103404397	8.39148	0.264645	0.0698743	1.35293	0.725094	1.25979	AAA-ATPase ASD, mitochondrial-like
B	LOC103401434	254.791	38.9893	92.3124	251.33	246.145	239.267	LOW QUALITY PROTEIN: heat stress transcription factor B-1
[truncated: 4,102 more rows]
