# Supplementary material for: Comparative transcriptome and metabolite survey reveal key pathways involved in the control of the chilling injury disorder superficial scald in two apple cultivars, ‘Granny Smith’ and ‘Ladina’
Source: Front Plant Sci. 2023 Apr 20;14:1150046. doi: 10.3389/fpls.2023.1150046 (PMC10157158; doi:10.3389/fpls.2023.1150046)
Supplement: Supplementary file 12 [file Table_5.xlsx]

## Sheet: Supp_Table 5
Supplementary Table 5 KEGG pathway enrichment analysis performed on genes deriving from the K-means cluster analysis and belonging to cluster A. p-adjust correspond to False discovery rate (FDR) ≤0.05.
KEGG pathway enrichment analysis - Cluster A
	KEGG_term	n° of genes	n°of genes in background	p_value	FDR	Description
1	mdm01100	147	2658	6.02e-25	8.06e-23	Metabolic pathways
2	mdm01110	92	1477	7.78e-19	5.21e-17	Biosynthesis of secondary metabolites
3	mdm00480	26	117	3.3e-17	1.47e-15	Glutathione metabolism
4	mdm00940	21	199	9.03e-09	3.03e-07	Phenylpropanoid biosynthesis
5	mdm00900	11	72	1.24e-06	3.32e-05	Terpenoid backbone biosynthesis
6	mdm00945	6	30	9.14e-05	0.002	Stilbenoid, diarylheptanoid and gingerol biosynthesis
7	mdm00902	4	10	0.00016	0.003	Monoterpenoid biosynthesis
8	mdm00270	11	137	0.00029	0.0048	Cysteine and methionine metabolism
9	mdm00590	5	24	0.0003	0.0048	Arachidonic acid metabolism
10	mdm00460	7	58	0.0004	0.0049	Cyanoamino acid metabolism
11	mdm00941	7	57	0.00037	0.0049	Flavonoid biosynthesis
12	mdm00072	3	7	0.00097	0.0108	Synthesis and degradation of ketone bodies
13	mdm01230	15	282	0.0016	0.0162	Biosynthesis of amino acids
14	mdm00520	10	155	0.0025	0.0241	Amino sugar and nucleotide sugar metabolism
15	mdm00280	6	61	0.0027	0.0243	Valine, leucine and isoleucine degradation
16	mdm00130	5	49	0.0053	0.0441	Ubiquinone and other terpenoid-quinone biosynthesis
17	mdm00950	4	31	0.0058	0.0441	Isoquinoline alkaloid biosynthesis
18	mdm00960	4	30	0.0053	0.0441	Tropane, piperidine and pyridine alkaloid biosynthesis
