# Supplementary material for: Comparative transcriptome and metabolite survey reveal key pathways involved in the control of the chilling injury disorder superficial scald in two apple cultivars, ‘Granny Smith’ and ‘Ladina’
Source: Front Plant Sci. 2023 Apr 20;14:1150046. doi: 10.3389/fpls.2023.1150046 (PMC10157158; doi:10.3389/fpls.2023.1150046)
Supplement: Supplementary file 13 [file Table_6.xlsx]

## Sheet: Sup_Table 6
Supplementary Table 6 Gene ontology enrichment analysis for biological process performed on genes deriving from the K-means cluster analysis and belonging to cluster A. p-adjust correspond to False discovery rate (FDR) ≤0.05.
Gene enrichment analysis for GO:Biological Process - Cluster A
	GO Term	n° of genes	n°of genes in background	p_value	FDR	Description
1	GO:0055114	256	3510	2.08e-66	1.49e-62	Oxidation-reduction process
2	GO:0008152	617	22097	3.92e-20	1.41e-16	Metabolic process
3	GO:0006749	27	111	1.13e-18	2.12e-15	Glutathione metabolic process
4	GO:0006790	53	539	8.84e-19	2.12e-15	Sulfur compound metabolic process
5	GO:0006032	20	46	3.18e-18	4.57e-15	Chitin catabolic process
6	GO:0035308	22	70	1.87e-17	1.35e-14	Negative regulation of protein dephosphorylation
7	GO:0032515	21	64	4.87e-17	3.18e-14	Negative regulation of phosphoprotein phosphatase activity
8	GO:0006022	22	93	2.9e-15	1.39e-12	Aminoglycan metabolic process
9	GO:0042221	177	4577	1.65e-14	6.98e-12	Response to chemical
10	GO:1901136	23	131	1.75e-13	7e-11	Carbohydrate derivative catabolic process
11	GO:0051346	25	174	8.69e-13	3.2e-10	Negative regulation of hydrolase activity
12	GO:0097305	49	709	4.6e-12	1.58e-09	Response to alcohol
13	GO:0019748	34	389	3.03e-11	9.07e-09	Secondary metabolic process
14	GO:0009698	27	268	1.85e-10	5.31e-08	Phenylpropanoid metabolic process
15	GO:0009607	83	1820	2.74e-10	7.58e-08	Response to biotic stimulus
16	GO:0009737	43	646	2.81e-10	7.58e-08	Response to abscisic acid
17	GO:0010921	22	192	1e-09	2.48e-07	Regulation of phosphatase activity
18	GO:0044550	24	251	4.8e-09	1.04e-06	Secondary metabolite biosynthetic process
19	GO:0033993	52	972	5.4e-09	1.14e-06	Response to lipid
20	GO:0072512	8	13	5.48e-09	1.14e-06	Trivalent inorganic cation transport
21	GO:0009699	21	204	1.34e-08	2.68e-06	Phenylpropanoid biosynthetic process
22	GO:0009808	18	148	1.42e-08	2.75e-06	Lignin metabolic process
23	GO:0043086	29	385	1.87e-08	3.53e-06	Negative regulation of catalytic activity
24	GO:0009813	22	237	3.38e-08	6.22e-06	Flavonoid biosynthetic process
25	GO:0006952	101	2671	4.03e-08	7.23e-06	Defense response
26	GO:0019218	9	29	6.7e-08	1.17e-05	Regulation of steroid metabolic process
27	GO:0050896	287	10108	7.36e-08	1.26e-05	Response to stimulus
28	GO:0016052	34	572	2.54e-07	4.14e-05	Carbohydrate catabolic process
29	GO:1901135	62	1430	2.85e-07	4.55e-05	Carbohydrate derivative metabolic process
30	GO:1902653	7	16	3.03e-07	4.74e-05	Secondary alcohol biosynthetic process
31	GO:0009809	13	94	3.8e-07	5.68e-05	Lignin biosynthetic process
32	GO:1900376	9	37	3.9e-07	5.72e-05	Regulation of secondary metabolite biosynthetic process
33	GO:0006695	6	10	5.36e-07	7.7e-05	Cholesterol biosynthetic process
34	GO:0031408	13	101	7.95e-07	0.00011	Oxylipin biosynthetic process
35	GO:0045337	7	19	7.71e-07	0.00011	Farnesyl diphosphate biosynthetic process
36	GO:0000272	24	339	8.66e-07	0.00012	Polysaccharide catabolic process
37	GO:0090181	7	20	1.02e-06	0.00014	Regulation of cholesterol metabolic process
38	GO:0032269	27	422	1.16e-06	0.00015	Negative regulation of cellular protein metabolic process
39	GO:0009636	27	428	1.49e-06	0.00019	Response to toxic substance
40	GO:0009738	24	352	1.61e-06	0.0002	Abscisic acid-activated signaling pathway
41	GO:0044281	112	3315	1.61e-06	0.0002	Small molecule metabolic process
42	GO:0016126	11	77	2.23e-06	0.00026	Sterol biosynthetic process
43	GO:0008202	18	215	2.29e-06	0.00027	Steroid metabolic process
44	GO:0097306	25	386	2.33e-06	0.00027	Cellular response to alcohol
45	GO:0009725	82	2246	2.99e-06	0.00033	Response to hormone
46	GO:0044283	60	1504	5.5e-06	0.00059	Small molecule biosynthetic process
47	GO:0071456	18	230	5.49e-06	0.00059	Cellular response to hypoxia
48	GO:1900673	8	40	6.18e-06	0.00062	Olefin metabolic process
49	GO:0006228	5	9	6.62e-06	0.00066	UTP biosynthetic process
50	GO:0009820	10	71	7.2e-06	0.0007	Alkaloid metabolic process
51	GO:0070887	93	2747	1.21e-05	0.0012	Cellular response to chemical stimulus
52	GO:1902652	9	62	1.66e-05	0.0015	Secondary alcohol metabolic process
53	GO:0010038	24	414	2.08e-05	0.0018	Response to metal ion
54	GO:0044272	18	255	2.03e-05	0.0018	Sulfur compound biosynthetic process
55	GO:0046272	5	12	1.94e-05	0.0018	Stilbene catabolic process
56	GO:0008299	21	334	2.21e-05	0.0019	Isoprenoid biosynthetic process
57	GO:0006629	75	2122	2.29e-05	0.002	Lipid metabolic process
58	GO:0010033	102	3138	2.25e-05	0.002	Response to organic substance
59	GO:0019287	5	13	2.64e-05	0.0022	Isopentenyl diphosphate biosynthetic process, mevalonate pathway
60	GO:0009150	25	452	2.95e-05	0.0025	Purine ribonucleotide metabolic process
61	GO:0072521	28	541	3.11e-05	0.0026	Purine-containing compound metabolic process
62	GO:0006183	5	15	4.62e-05	0.0037	GTP biosynthetic process
63	GO:0016125	13	153	4.92e-05	0.0038	Sterol metabolic process
64	GO:0009690	9	74	5.86e-05	0.0045	Cytokinin metabolic process
65	GO:0010731	5	16	5.96e-05	0.0046	Protein glutathionylation
66	GO:0006950	170	5998	7.81e-05	0.0058	Response to stress
67	GO:0120254	11	118	8.59e-05	0.0064	Olefinic compound metabolic process
68	GO:0043436	73	2148	9.56e-05	0.007	Oxoacid metabolic process
69	GO:0072528	10	100	0.0001	0.0076	Pyrimidine-containing compound biosynthetic process
70	GO:0070417	9	81	0.00011	0.0078	Cellular response to cold
71	GO:0009646	8	63	0.00011	0.0079	Response to absence of light
72	GO:0046686	14	191	0.00011	0.0079	Response to cadmium ion
73	GO:0051336	27	558	0.00012	0.0084	Regulation of hydrolase activity
74	GO:0006631	27	560	0.00013	0.0088	Fatty acid metabolic process
75	GO:0006811	69	2027	0.00014	0.0094	Ion transport
76	GO:0032787	42	1056	0.00015	0.0096	Monocarboxylic acid metabolic process
77	GO:0098656	27	573	0.00019	0.0119	Anion transmembrane transport
78	GO:0097176	5	22	0.00021	0.0134	Epoxide metabolic process
79	GO:0055085	81	2532	0.00026	0.0158	Transmembrane transport
80	GO:0006534	8	72	0.00026	0.016	Cysteine metabolic process
81	GO:0002238	4	12	0.00028	0.0166	Response to molecule of fungal origin
82	GO:0006165	13	185	0.00029	0.0166	Nucleoside diphosphate phosphorylation
83	GO:0019752	68	2040	0.00028	0.0166	Carboxylic acid metabolic process
84	GO:0033384	4	12	0.00028	0.0166	Geranyl diphosphate biosynthetic process
85	GO:0009308	13	189	0.00035	0.0199	Amine metabolic process
86	GO:0006084	6	40	0.00037	0.0207	acetyl-CoA metabolic process
87	GO:0009642	12	166	0.00038	0.0213	Response to light intensity
88	GO:0006812	45	1216	0.00039	0.0216	Cation transport
89	GO:0042440	17	300	0.00041	0.0223	Pigment metabolic process
90	GO:0009058	175	6426	0.00042	0.0226	Biosynthetic process
91	GO:0033559	9	99	0.00044	0.0232	Unsaturated fatty acid metabolic process
92	GO:0044255	55	1589	0.00045	0.0236	Cellular lipid metabolic process
93	GO:0008610	43	1157	0.00048	0.0248	Lipid biosynthetic process
94	GO:0019637	46	1266	0.00049	0.0251	Organophosphate metabolic process
95	GO:0042445	14	225	0.00054	0.0272	Hormone metabolic process
96	GO:0046148	15	253	0.00056	0.0277	Pigment biosynthetic process
97	GO:1901700	73	2288	0.00056	0.0277	Response to oxygen-containing compound
98	GO:0006002	5	29	0.00065	0.0318	Fructose 6-phosphate metabolic process
99	GO:0042632	5	29	0.00065	0.0318	Cholesterol homeostasis
100	GO:0055088	11	152	0.00065	0.0318	Lipid homeostasis
101	GO:0015690	3	6	0.00069	0.0325	Aluminum cation transport
102	GO:0043603	53	1545	0.00069	0.0325	Cellular amide metabolic process
103	GO:0052865	3	6	0.00069	0.0325	1-deoxy-D-xylulose 5-phosphate biosynthetic process
104	GO:0009069	10	130	0.00073	0.0338	Serine family amino acid metabolic process
105	GO:0071396	26	599	0.00078	0.0357	Cellular response to lipid
106	GO:0002239	9	108	0.00079	0.0358	Response to oomycetes
107	GO:0005976	31	774	0.00092	0.0408	Polysaccharide metabolic process
108	GO:0009718	7	68	0.00096	0.0424	Anthocyanin-containing compound biosynthetic process
109	GO:0010142	3	7	0.00097	0.0424	Farnesyl diphosphate biosynthetic process, mevalonate pathway
110	GO:1901576	167	6212	0.001	0.0435	Organic substance biosynthetic process
111	GO:0090407	30	748	0.0011	0.0457	Organophosphate biosynthetic process
112	GO:0009056	105	3634	0.0011	0.0475	Catabolic process
113	GO:0005975	62	1925	0.0011	0.048	Carbohydrate metabolic process
