# Supplementary material for: Comparative transcriptome and metabolite survey reveal key pathways involved in the control of the chilling injury disorder superficial scald in two apple cultivars, ‘Granny Smith’ and ‘Ladina’
Source: Front Plant Sci. 2023 Apr 20;14:1150046. doi: 10.3389/fpls.2023.1150046 (PMC10157158; doi:10.3389/fpls.2023.1150046)
Supplement: Supplementary file 14 [file Table_7.xlsx]

## Sheet: Supp_Table 7
Supplementary Table 7 KEGG pathway enrichment analysis performed on genes deriving from the K-means cluster analysis and belonging to cluster B. p-adjust correspond to False discovery rate (FDR) ≤0.05.
KEGG pathway enrichment analysis - Cluster B
	KEGG_term	n° of genes	n°of genes in background	p_value	FDR	Description
1	mdm01100	235	2658	3.09e-31	4.15e-29	Metabolic pathways
2	mdm01110	160	1477	9.1e-30	6.1e-28	Biosynthesis of secondary metabolites
3	mdm01200	43	314	8.65e-12	3.86e-10	Carbon metabolism
4	mdm04626	38	256	1.68e-11	5.64e-10	Plant-pathogen interaction
5	mdm00620	21	102	3.85e-09	1.03e-07	Pyruvate metabolism
6	mdm00010	26	160	4.83e-09	1.08e-07	Glycolysis / Gluconeogenesis
7	mdm00020	17	66	6.72e-09	1.29e-07	Citrate cycle (TCA cycle)
8	mdm01230	35	282	7.23e-09	1.29e-07	Biosynthesis of amino acids
9	mdm04016	23	166	4.7e-07	7e-06	MAPK signaling pathway - plant
10	mdm00960	9	30	8.69e-06	0.00012	Tropane, piperidine and pyridine alkaloid biosynthesis
11	mdm00630	13	81	3.66e-05	0.00045	Glyoxylate and dicarboxylate metabolism
12	mdm00592	12	71	4.63e-05	0.00052	alpha-Linolenic acid metabolism
13	mdm00190	17	140	6.4e-05	0.00066	Oxidative phosphorylation
14	mdm00561	13	91	0.00011	0.001	Glycerolipid metabolism
15	mdm00052	10	56	0.00013	0.0012	Galactose metabolism
16	mdm00511	6	19	0.00023	0.0019	Other glycan degradation
17	mdm00400	9	51	0.00031	0.0024	Phenylalanine, tyrosine and tryptophan biosynthesis
18	mdm00941	9	57	0.00063	0.0047	Flavonoid biosynthesis
19	mdm00480	13	117	0.00095	0.0067	Glutathione metabolism
20	mdm00500	16	164	0.00096	0.0067	Starch and sucrose metabolism
21	mdm00270	14	137	0.0013	0.0083	Cysteine and methionine metabolism
22	mdm00250	8	57	0.0024	0.0145	Alanine, aspartate and glutamate metabolism
23	mdm00940	17	199	0.0025	0.0145	Phenylpropanoid biosynthesis
24	mdm04146	12	115	0.0024	0.0145	Peroxisome
25	mdm00051	9	82	0.0059	0.0319	Fructose and mannose metabolism
26	mdm00710	9	84	0.0068	0.0353	Carbon fixation in photosynthetic organisms
27	mdm00750	4	18	0.0076	0.0376	Vitamin B6 metabolism
28	mdm00640	6	43	0.0085	0.0406	Propanoate metabolism
29	mdm04070	8	75	0.0107	0.0496	Phosphatidylinositol signaling system
