# Supplementary material for: Comparative transcriptome and metabolite survey reveal key pathways involved in the control of the chilling injury disorder superficial scald in two apple cultivars, ‘Granny Smith’ and ‘Ladina’
Source: Front Plant Sci. 2023 Apr 20;14:1150046. doi: 10.3389/fpls.2023.1150046 (PMC10157158; doi:10.3389/fpls.2023.1150046)
Supplement: Supplementary file 15 [file Table_8.xlsx]

## Sheet: Supp_Table 8
Supplementary Table 8 Gene ontology enrichment analysis for biological process performed on genes deriving from the K-means cluster analysis and belonging to cluster B. p-adjust correspond to False discovery rate (FDR) ≤0.05.
Gene enrichment analysis for GO:Biological Process - Cluster B
	GO Term	n° of genes	n°of genes in background	p_value	FDR	Description
1	GO:0055114	266	3510	9.96e-26	7.16e-22	Oxidation-reduction process
2	GO:0044281	234	3315	5.18e-19	1.86e-15	Small molecule metabolic process
3	GO:0019752	157	2040	7.51e-16	1.8e-12	Carboxylic acid metabolic process
4	GO:0032787	101	1056	8.18e-16	1.8e-12	Monocarboxylic acid metabolic process
5	GO:0043436	160	2148	5.35e-15	7.68e-12	Oxoacid metabolic process
6	GO:1901700	150	2288	2.88e-10	2.96e-07	Response to oxygen-containing compound
7	GO:0006629	139	2122	1.42e-09	1.27e-06	Lipid metabolic process
8	GO:0010200	30	202	2.17e-09	1.73e-06	Response to chitin
9	GO:0042221	252	4577	3.16e-09	2.27e-06	Response to chemical
10	GO:0050896	488	10108	3.59e-09	2.34e-06	Response to stimulus
11	GO:0006796	253	4613	4.07e-09	2.44e-06	Phosphate-containing compound metabolic process
12	GO:0044283	106	1504	4.21e-09	2.44e-06	Small molecule biosynthetic process
13	GO:0046034	35	281	6.66e-09	3.42e-06	ATP metabolic process
14	GO:0006793	254	4702	1.35e-08	6.49e-06	Phosphorus metabolic process
15	GO:0010033	179	3138	8.89e-08	3.32e-05	Response to organic substance
16	GO:0015748	26	186	7.39e-08	3.32e-05	Organophosphate ester transport
17	GO:0046394	81	1111	7.84e-08	3.32e-05	Carboxylic acid biosynthetic process
18	GO:0055085	151	2532	8.29e-08	3.32e-05	Transmembrane transport
19	GO:0006631	50	560	1.14e-07	3.92e-05	Fatty acid metabolic process
20	GO:0006091	66	854	1.85e-07	6.03e-05	Generation of precursor metabolites and energy
21	GO:0009812	29	255	7.03e-07	0.00022	Flavonoid metabolic process
22	GO:0006811	121	2027	1.6e-06	0.00048	Ion transport
23	GO:0009813	27	237	1.62e-06	0.00048	Flavonoid biosynthetic process
24	GO:0045333	24	195	1.8e-06	0.0005	Cellular respiration
25	GO:0015980	28	261	3.04e-06	0.00079	Energy derivation by oxidation of organic compounds
26	GO:0019637	83	1266	2.97e-06	0.00079	Organophosphate metabolic process
27	GO:0006820	58	786	3.79e-06	0.00081	Anion transport
28	GO:0008152	933	22097	3.39e-06	0.00081	Metabolic process
29	GO:0034220	96	1534	3.25e-06	0.00081	Ion transmembrane transport
30	GO:0034551	11	43	3.27e-06	0.00081	Mitochondrial respiratory chain complex iii assembly
31	GO:0044282	38	426	3.69e-06	0.00081	Small molecule catabolic process
32	GO:0044255	98	1589	4.56e-06	0.00094	Cellular lipid metabolic process
33	GO:0006790	44	539	5.54e-06	0.0011	Sulfur compound metabolic process
34	GO:0033993	67	972	5.91e-06	0.0011	Response to lipid
35	GO:0044272	27	255	5.64e-06	0.0011	Sulfur compound biosynthetic process
36	GO:0072521	44	541	6.04e-06	0.0011	Purine-containing compound metabolic process
37	GO:0019520	8	21	6.58e-06	0.0012	Aldonic acid metabolic process
38	GO:0032979	11	48	8.09e-06	0.0014	Protein insertion into mitochondrial inner membrane from matrix
39	GO:0072330	43	532	8.82e-06	0.0015	Monocarboxylic acid biosynthetic process
40	GO:0016042	44	553	1e-05	0.0016	Lipid catabolic process
41	GO:0031347	36	420	1.46e-05	0.0023	Regulation of defense response
42	GO:0006119	12	63	1.63e-05	0.0025	Oxidative phosphorylation
43	GO:0050832	32	355	1.72e-05	0.0025	Defense response to fungus
44	GO:0071616	9	33	1.66e-05	0.0025	acyl-CoA biosynthetic process
45	GO:0006637	13	75	1.79e-05	0.0026	acyl-CoA metabolic process
46	GO:0009607	106	1820	1.87e-05	0.0026	Response to biotic stimulus
47	GO:0009060	17	127	2.11e-05	0.0029	Aerobic respiration
48	GO:0009737	48	646	2.12e-05	0.0029	Response to abscisic acid
49	GO:0055086	59	857	2.15e-05	0.0029	Nucleobase-containing small molecule metabolic process
50	GO:0098656	44	573	2.23e-05	0.0029	Anion transmembrane transport
51	GO:0008652	35	420	3.26e-05	0.0037	Cellular amino acid biosynthetic process
52	GO:0009719	129	2350	3.3e-05	0.0037	Response to endogenous stimulus
53	GO:0010120	6	12	2.94e-05	0.0037	Camalexin biosynthetic process
54	GO:0046183	7	19	3e-05	0.0037	L-idonate catabolic process
55	GO:0009725	124	2246	3.71e-05	0.0039	Response to hormone
56	GO:0006952	143	2671	3.88e-05	0.004	Defense response
57	GO:0009056	185	3634	4.34e-05	0.0043	Catabolic process
58	GO:0016052	43	572	4.34e-05	0.0043	Carbohydrate catabolic process
59	GO:0010243	40	520	4.96e-05	0.0048	Response to organonitrogen compound
60	GO:0034389	7	21	5.06e-05	0.0048	Lipid droplet organization
61	GO:1901605	43	579	5.62e-05	0.0052	Alpha-amino acid metabolic process
62	GO:0072660	6	14	5.76e-05	0.0053	Maintenance of protein location in plasma membrane
63	GO:0006084	9	40	6.07e-05	0.0055	acetyl-CoA metabolic process
64	GO:0015711	40	527	6.49e-05	0.0058	Organic anion transport
65	GO:0009259	39	511	7.14e-05	0.0063	Ribonucleotide metabolic process
66	GO:0006862	13	88	7.85e-05	0.0067	Nucleotide transport
67	GO:0009620	35	440	7.75e-05	0.0067	Response to fungus
68	GO:0010148	6	15	7.82e-05	0.0067	Transpiration
69	GO:1901698	43	588	7.77e-05	0.0067	Response to nitrogen compound
70	GO:0097305	49	709	9.43e-05	0.0076	Response to alcohol
71	GO:0015714	5	9	9.67e-05	0.0077	Phosphoenolpyruvate transport
72	GO:0006520	54	809	9.91e-05	0.0078	Cellular amino acid metabolic process
73	GO:0042775	10	54	0.0001	0.0079	Mitochondrial atp synthesis coupled electron transport
74	GO:0044262	52	775	0.00012	0.009	Cellular carbohydrate metabolic process
75	GO:0006633	30	362	0.00013	0.0096	Fatty acid biosynthetic process
76	GO:0009150	35	452	0.00013	0.0096	Purine ribonucleotide metabolic process
77	GO:0015867	12	80	0.00013	0.0096	ATP transport
78	GO:0006099	14	107	0.00014	0.0101	Tricarboxylic acid cycle
79	GO:0006163	37	492	0.00014	0.0104	Purine nucleotide metabolic process
80	GO:0009117	46	664	0.00014	0.0105	Nucleotide metabolic process
81	GO:0044275	15	123	0.00016	0.0115	Cellular carbohydrate catabolic process
82	GO:0009404	8	36	0.00017	0.0118	Toxin metabolic process
83	GO:0042440	26	300	0.00018	0.0125	Pigment metabolic process
84	GO:0005975	105	1925	0.00022	0.0141	Carbohydrate metabolic process
85	GO:0006541	11	72	0.00021	0.0141	Glutamine metabolic process
86	GO:0051707	96	1725	0.00021	0.0141	Response to other organism
87	GO:0006085	6	19	0.00023	0.0142	acetyl-CoA biosynthetic process
88	GO:0046283	12	86	0.00024	0.0147	Anthocyanin-containing compound metabolic process
89	GO:0009064	18	174	0.00025	0.0154	Glutamine family amino acid metabolic process
90	GO:0009072	16	144	0.00026	0.0158	Aromatic amino acid family metabolic process
91	GO:0009694	11	74	0.00026	0.0158	Jasmonic acid metabolic process
92	GO:1901615	41	587	0.00028	0.0163	Organic hydroxy compound metabolic process
93	GO:0010055	4	6	0.00031	0.0177	Atrichoblast differentiation
94	GO:0016311	48	728	0.0003	0.0177	Dephosphorylation
95	GO:0090407	49	748	0.0003	0.0177	Organophosphate biosynthetic process
96	GO:0070887	140	2747	0.00036	0.0206	Cellular response to chemical stimulus
97	GO:0022904	11	78	0.00039	0.0221	Respiratory electron transport chain
98	GO:0090151	12	92	0.00041	0.023	Establishment of protein localization to mitochondrial membrane
99	GO:0031348	12	93	0.00045	0.025	Negative regulation of defense response
100	GO:0006597	5	14	0.00048	0.0258	Spermine biosynthetic process
101	GO:0010035	68	1159	0.00047	0.0258	Response to inorganic substance
102	GO:0046395	25	303	0.00047	0.0258	Carboxylic acid catabolic process
103	GO:0050688	8	43	0.00048	0.0258	Regulation of defense response to virus
104	GO:0072522	22	251	0.00047	0.0258	Purine-containing compound biosynthetic process
105	GO:0009718	10	68	0.00053	0.0279	Anthocyanin-containing compound biosynthetic process
106	GO:0033875	14	124	0.00054	0.0281	Ribonucleoside bisphosphate metabolic process
107	GO:0034032	14	124	0.00054	0.0281	Purine nucleoside bisphosphate metabolic process
108	GO:0006090	18	187	0.00055	0.0284	Pyruvate metabolic process
109	GO:0006950	275	5998	0.00058	0.0296	Response to stress
110	GO:1901135	80	1430	0.0006	0.0303	Carbohydrate derivative metabolic process
111	GO:1901575	157	3180	0.00061	0.0307	Organic substance catabolic process
112	GO:0080186	5	15	0.00062	0.0311	Developmental vegetative growth
113	GO:0044419	101	1899	0.00064	0.0319	Interspecies interaction between organisms
114	GO:0019722	14	127	0.00066	0.0327	Calcium-mediated signaling
115	GO:0002697	10	71	0.00071	0.0349	Regulation of immune effector process
116	GO:0051179	264	5753	0.00072	0.0351	Localization
117	GO:0044242	21	243	0.00074	0.0359	Cellular lipid catabolic process
118	GO:0006081	12	100	0.0008	0.0385	Cellular aldehyde metabolic process
119	GO:0033108	12	100	0.0008	0.0385	Mitochondrial respiratory chain complex assembly
120	GO:0006810	246	5332	0.00085	0.0397	Transport
121	GO:0009185	17	178	0.00084	0.0397	Ribonucleoside diphosphate metabolic process
122	GO:0031408	12	101	0.00087	0.0397	Oxylipin biosynthetic process
123	GO:0032101	26	335	0.00085	0.0397	Regulation of response to external stimulus
124	GO:1901607	28	372	0.00085	0.0397	Alpha-amino acid biosynthetic process
125	GO:0071456	20	230	0.00092	0.0411	Cellular response to hypoxia
126	GO:0006096	16	165	0.001	0.0425	Glycolytic process
127	GO:0006557	4	9	0.00096	0.0425	S-adenosylmethioninamine biosynthetic process
128	GO:0032467	4	9	0.00096	0.0425	Positive regulation of cytokinesis
129	GO:0034030	10	74	0.00095	0.0425	Ribonucleoside bisphosphate biosynthetic process
130	GO:0034033	10	74	0.00095	0.0425	Purine nucleoside bisphosphate biosynthetic process
131	GO:0046365	5	17	0.001	0.0425	Monosaccharide catabolic process
132	GO:0098542	78	1413	0.00099	0.0425	Defense response to other organism
133	GO:1902584	5	17	0.001	0.0425	Positive regulation of response to water deprivation
134	GO:0072329	14	134	0.0011	0.0439	Monocarboxylic acid catabolic process
135	GO:0098662	52	861	0.0011	0.0462	Inorganic cation transmembrane transport
136	GO:0046148	21	253	0.0012	0.0478	Pigment biosynthetic process
