# Supplementary material for: Comparative transcriptome and metabolite survey reveal key pathways involved in the control of the chilling injury disorder superficial scald in two apple cultivars, ‘Granny Smith’ and ‘Ladina’
Source: Front Plant Sci. 2023 Apr 20;14:1150046. doi: 10.3389/fpls.2023.1150046 (PMC10157158; doi:10.3389/fpls.2023.1150046)
Supplement: Supplementary file 16 [file Table_9.xlsx]

## Sheet: Supp_Table 9
Supplementary Table 9 KEGG pathway enrichment analysis performed on genes deriving from the K-means cluster analysis and belonging to cluster C. p-adjust correspond to False discovery rate (FDR) ≤0.05.
KEGG pathway enrichment analysis - Cluster C
	KEGG_term	n° of genes	n°of genes in background	p_value	FDR	Description
1	mdm01110	79	1477	7.76e-11	1.04e-08	Biosynthesis of secondary metabolites
2	mdm01100	116	2658	5.05e-10	3.39e-08	Metabolic pathways
3	mdm01212	16	79	5.7e-10	3.39e-08	Fatty acid metabolism
4	mdm00061	11	49	1.13e-07	3.78e-06	Fatty acid biosynthesis
5	mdm00062	9	35	6.08e-07	1.63e-05	Fatty acid elongation
6	mdm00780	6	23	4.45e-05	0.00099	Biotin metabolism
7	mdm00010	14	160	5.66e-05	0.0011	Glycolysis / Gluconeogenesis
8	mdm00620	11	102	6.33e-05	0.0011	Pyruvate metabolism
9	mdm01040	5	25	0.00057	0.0085	Biosynthesis of unsaturated fatty acids
10	mdm00071	7	57	0.00067	0.009	Fatty acid degradation
11	mdm00051	8	82	0.0011	0.0138	Fructose and mannose metabolism
12	mdm00564	10	125	0.0012	0.0138	Glycerophospholipid metabolism
13	mdm00073	5	36	0.0024	0.025	Cutin, suberine and wax biosynthesis
14	mdm00052	6	56	0.003	0.029	Galactose metabolism
