# Supplementary material for: Comparative transcriptome and metabolite survey reveal key pathways involved in the control of the chilling injury disorder superficial scald in two apple cultivars, ‘Granny Smith’ and ‘Ladina’
Source: Front Plant Sci. 2023 Apr 20;14:1150046. doi: 10.3389/fpls.2023.1150046 (PMC10157158; doi:10.3389/fpls.2023.1150046)
Supplement: Supplementary file 18 [file Table_11.xlsx]

## Sheet: Supp_Table 11
Supplementary Table 11 KEGG pathway enrichment analysis performed on genes deriving from the K-means cluster analysis and belonging to cluster D. p-adjust correspond to False discovery rate (FDR) ≤0.05.
KEGG pathway enrichment analysis - Cluster D
	KEGG_term	n° of genes	n°of genes in background	p_value	FDR	Description
1	mdm00195	37	61	2.39e-32	3.2e-30	Photosynthesis
2	mdm00196	21	26	8.07e-21	5.41e-19	Photosynthesis - antenna proteins
3	mdm01100	160	2658	1.68e-18	7.5e-17	Metabolic pathways
4	mdm01200	34	314	2.05e-10	6.87e-09	Carbon metabolism
5	mdm00860	14	65	2.88e-08	7.71e-07	Porphyrin and chlorophyll metabolism
6	mdm01110	81	1477	3.57e-08	7.97e-07	Biosynthesis of secondary metabolites
7	mdm00710	14	84	4.66e-07	8.92e-06	Carbon fixation in photosynthetic organisms
8	mdm00010	19	160	5.45e-07	9.12e-06	Glycolysis / Gluconeogenesis
9	mdm03010	28	337	1.21e-06	1.8e-05	Ribosome
10	mdm04141	24	263	1.54e-06	2.06e-05	Protein processing in endoplasmic reticulum
11	mdm04075	25	293	2.86e-06	3.49e-05	Plant hormone signal transduction
12	mdm00630	12	81	8.96e-06	0.0001	Glyoxylate and dicarboxylate metabolism
13	mdm00620	12	102	7.03e-05	0.00073	Pyruvate metabolism
14	mdm04016	15	166	0.00015	0.0014	MAPK signaling pathway - plant
15	mdm04146	12	115	0.0002	0.0018	Peroxisome
16	mdm01230	19	282	0.00071	0.0059	Biosynthesis of amino acids
17	mdm00360	6	39	0.0013	0.0106	Phenylalanine metabolism
18	mdm00350	7	55	0.0015	0.0111	Tyrosine metabolism
19	mdm00071	7	57	0.0018	0.0126	Fatty acid degradation
20	mdm00130	6	49	0.0038	0.0255	Ubiquinone and other terpenoid-quinone biosynthesis
21	mdm00592	7	71	0.0055	0.035	alpha-Linolenic acid metabolism
22	mdm00380	6	56	0.0069	0.0419	Tryptophan metabolism
