# Supplementary material for: Comparative transcriptome and metabolite survey reveal key pathways involved in the control of the chilling injury disorder superficial scald in two apple cultivars, ‘Granny Smith’ and ‘Ladina’
Source: Front Plant Sci. 2023 Apr 20;14:1150046. doi: 10.3389/fpls.2023.1150046 (PMC10157158; doi:10.3389/fpls.2023.1150046)
Supplement: Supplementary file 19 [file Table_12.xlsx]

## Sheet: Supp_Table 12
Supplementary Table 12 Gene ontology enrichment analysis for biological process performed on genes deriving from the K-means cluster analysis and belonging to cluster D. p-adjust correspond to False discovery rate (FDR) ≤0.05.
Gene enrichment analysis for GO:Biological Process - Cluster D
	GO Term	n° of genes	n°of genes in background	p_value	FDR	Description
1	GO:0015979	99	330	2.06e-61	1.48e-57	Photosynthesis
2	GO:0009765	37	71	1.54e-30	5.53e-27	Photosynthesis, light harvesting
3	GO:0019684	47	165	6.71e-29	1.61e-25	Photosynthesis, light reaction
4	GO:0009768	28	34	1.83e-27	3.28e-24	Photosynthesis, light harvesting in photosystem
5	GO:0009628	183	2677	6.03e-27	8.66e-24	Response to abiotic stimulus
6	GO:0018298	37	107	1.74e-25	2.08e-22	Protein-chromophore linkage
7	GO:0006091	81	854	1.09e-19	1.12e-16	Generation of precursor metabolites and energy
8	GO:0055114	194	3510	1.42e-18	1.28e-15	Oxidation-reduction process
9	GO:0009408	51	401	1.76e-17	1.41e-14	Response to heat
10	GO:0009266	72	805	2.12e-16	1.52e-13	Response to temperature stimulus
11	GO:0006457	57	535	3.19e-16	2.08e-13	Protein folding
12	GO:0000302	36	288	1.48e-12	8.84e-10	Response to reactive oxygen species
13	GO:0042221	210	4577	3.98e-12	2.2e-09	Response to chemical
14	GO:0009416	66	884	7.86e-12	4.04e-09	Response to light stimulus
15	GO:0009651	49	559	2.62e-11	1.25e-08	Response to salt stress
16	GO:0010035	76	1159	6.82e-11	3.06e-08	Response to inorganic substance
17	GO:0042542	23	137	9.41e-11	3.97e-08	Response to hydrogen peroxide
18	GO:0006970	54	690	1.3e-10	5.2e-08	Response to osmotic stress
19	GO:0015994	19	90	1.36e-10	5.2e-08	Chlorophyll metabolic process
20	GO:0071456	29	230	1.78e-10	6.1e-08	Cellular response to hypoxia
21	GO:0015995	16	61	2.53e-10	7.56e-08	Chlorophyll biosynthetic process
22	GO:0070887	134	2747	1.51e-09	4.33e-07	Cellular response to chemical stimulus
23	GO:0051259	22	160	6.65e-09	1.84e-06	Protein complex oligomerization
24	GO:0050896	371	10108	1.76e-08	4.37e-06	Response to stimulus
25	GO:0006979	48	689	4.12e-08	9.26e-06	Response to oxidative stress
26	GO:0046148	26	253	6.93e-08	1.51e-05	Pigment biosynthetic process
27	GO:0042440	28	300	1.4e-07	2.94e-05	Pigment metabolic process
28	GO:0072593	25	245	1.39e-07	2.94e-05	Reactive oxygen species metabolic process
29	GO:0006165	21	185	2.78e-07	5.55e-05	Nucleoside diphosphate phosphorylation
30	GO:0043243	7	12	4.23e-07	7.45e-05	Positive regulation of protein-containing complex disassembly
31	GO:0006096	19	165	8.31e-07	0.00014	Glycolytic process
32	GO:0006090	20	187	1.24e-06	0.00019	Pyruvate metabolic process
33	GO:1901700	105	2288	1.5e-06	0.00023	Response to oxygen-containing compound
34	GO:0006412	60	1102	2.62e-06	0.00037	Translation
35	GO:0032787	58	1056	2.98e-06	0.00041	Monocarboxylic acid metabolic process
36	GO:0043604	65	1235	2.94e-06	0.00041	Amide biosynthetic process
37	GO:0046034	24	281	4.42e-06	0.00058	ATP metabolic process
38	GO:0044281	138	3315	5.08e-06	0.00065	Small molecule metabolic process
39	GO:0019253	8	32	1.08e-05	0.0013	Reductive pentose-phosphate cycle
40	GO:0019693	34	516	1.13e-05	0.0013	Ribose phosphate metabolic process
41	GO:1901566	119	2803	1.03e-05	0.0013	Organonitrogen compound biosynthetic process
42	GO:0009259	33	511	2.2e-05	0.0026	Ribonucleotide metabolic process
43	GO:0006518	64	1300	2.49e-05	0.0029	Peptide metabolic process
44	GO:0010207	7	26	2.57e-05	0.0029	Photosystem ii assembly
45	GO:0034599	14	127	3.48e-05	0.0039	Cellular response to oxidative stress
46	GO:0043603	72	1545	4.29e-05	0.0047	Cellular amide metabolic process
47	GO:0071310	89	2025	4.35e-05	0.0047	Cellular response to organic substance
48	GO:0009637	14	131	4.75e-05	0.005	Response to blue light
49	GO:0009723	31	488	5.12e-05	0.0053	Response to ethylene
50	GO:0009854	5	11	5.14e-05	0.0053	Oxidative photosynthetic carbon pathway
51	GO:0071722	4	5	6.27e-05	0.0063	Detoxification of arsenic-containing substance
52	GO:0009117	38	664	6.52e-05	0.0065	Nucleotide metabolic process
53	GO:0061077	16	173	7.02e-05	0.0067	Chaperone-mediated protein folding
54	GO:0009150	29	452	7.48e-05	0.0071	Purine ribonucleotide metabolic process
55	GO:0010189	7	32	8.01e-05	0.0075	Vitamin e biosynthetic process
56	GO:2000377	11	88	8.54e-05	0.0078	Regulation of reactive oxygen species metabolic process
57	GO:0006082	92	2155	8.77e-05	0.0079	Organic acid metabolic process
58	GO:0044271	121	3025	0.0001	0.009	Cellular nitrogen compound biosynthetic process
59	GO:1901881	4	6	0.0001	0.009	Positive regulation of protein depolymerization
60	GO:0009873	26	396	0.00012	0.0103	Ethylene-activated signaling pathway
61	GO:0043436	91	2148	0.00012	0.0103	Oxoacid metabolic process
62	GO:0006163	30	492	0.00013	0.0109	Purine nucleotide metabolic process
63	GO:0009409	29	471	0.00015	0.0119	Response to cold
64	GO:0062197	16	188	0.00017	0.0137	Cellular response to chemical stress
65	GO:0009414	27	429	0.00017	0.0138	Response to water deprivation
66	GO:0098754	23	338	0.00018	0.0141	Detoxification
67	GO:0080050	7	38	0.00021	0.0158	Regulation of seed development
68	GO:0034605	12	117	0.00023	0.0174	Cellular response to heat
69	GO:1903409	6	27	0.00024	0.0181	Reactive oxygen species biosynthetic process
70	GO:0009938	5	17	0.00027	0.02	Negative regulation of gibberellic acid mediated signaling pathway
71	GO:0072521	31	541	0.00029	0.0211	Purine-containing compound metabolic process
72	GO:0010431	8	55	0.00031	0.0226	Seed maturation
73	GO:0009969	4	9	0.00033	0.0234	Xyloglucan biosynthetic process
74	GO:2000033	4	9	0.00033	0.0234	Regulation of seed dormancy process
75	GO:0019752	85	2040	0.00034	0.0238	Carboxylic acid metabolic process
76	GO:0015014	3	3	0.00038	0.0267	Heparan sulfate proteoglycan biosynthetic process, polysaccharide chain biosynthetic process
77	GO:0042183	3	3	0.00038	0.0267	Formate catabolic process
78	GO:1901671	3	3	0.00038	0.0267	Positive regulation of superoxide dismutase activity
79	GO:0006950	211	5998	0.00047	0.0309	Response to stress
80	GO:0032870	70	1626	0.00048	0.0311	Cellular response to hormone stimulus
81	GO:0009767	8	60	0.00053	0.0338	Photosynthetic electron transport chain
82	GO:0009737	34	646	0.00064	0.0407	Response to abscisic acid
83	GO:0031117	3	4	0.00066	0.0414	Positive regulation of microtubule depolymerization
84	GO:0034059	3	4	0.00066	0.0414	Response to anoxia
85	GO:0034614	8	63	0.00071	0.0433	Cellular response to reactive oxygen species
86	GO:0009773	4	12	0.00078	0.0473	Photosynthetic electron transport in photosystem i
87	GO:1901703	4	12	0.00078	0.0473	Protein localization involved in auxin polar transport
88	GO:0000160	27	478	0.00084	0.0489	Phosphorelay signal transduction system
89	GO:0009058	222	6426	0.00084	0.0489	Biosynthetic process
90	GO:0009636	25	428	0.00082	0.0489	Response to toxic substance
91	GO:0042538	8	65	0.00085	0.0489	Hyperosmotic salinity response
