# Supplementary material for: Comparative transcriptome and metabolite survey reveal key pathways involved in the control of the chilling injury disorder superficial scald in two apple cultivars, ‘Granny Smith’ and ‘Ladina’
Source: Front Plant Sci. 2023 Apr 20;14:1150046. doi: 10.3389/fpls.2023.1150046 (PMC10157158; doi:10.3389/fpls.2023.1150046)
Supplement: Supplementary file 20 [file Table_13.xlsx]

## Sheet: Sheet1
Supplementary Table 13 Number of positive and negative correlations characterized in the phenols-DEGs interactome, as illustrated in Figure 7A.
Phenols	N° of Correlations
	Positive	Negative
Chlorogenic acid	428	111
Catechin	336	273
Epicatechin	207	446
Procyanidin B1	457	349
Procyanidin B2+B4	406	398
