# Supplementary material for: Comparative transcriptome and metabolite survey reveal key pathways involved in the control of the chilling injury disorder superficial scald in two apple cultivars, ‘Granny Smith’ and ‘Ladina’
Source: Front Plant Sci. 2023 Apr 20;14:1150046. doi: 10.3389/fpls.2023.1150046 (PMC10157158; doi:10.3389/fpls.2023.1150046)
Supplement: Supplementary file 21 [file Table_14.xlsx]

## Sheet: Sheet1
Supplementary Table 14 Number of positive and negative correlations characterized in the lipids -DEGs interactome, as illustrated in Figure 7B.
Lipids	N° of Correlations
Lipids	Positive	Negative
Arachidic acid	244	579
Behenic acid	234	156
Lignoceric acid	306	43
Linoleic acid	635	23
Linolenic acid	568	67
Oleic acid	86	30
Palmitic acid	408	58
