# Supplementary material for: Comparative transcriptome and metabolite survey reveal key pathways involved in the control of the chilling injury disorder superficial scald in two apple cultivars, ‘Granny Smith’ and ‘Ladina’
Source: Front Plant Sci. 2023 Apr 20;14:1150046. doi: 10.3389/fpls.2023.1150046 (PMC10157158; doi:10.3389/fpls.2023.1150046)
Supplement: Supplementary file 22 [file Table_15.xlsx]

## Sheet: Sheet1
Supplementary Table 15 Number of positive and negative correlations characterized in the acetaldehyde/ethanol/ethylene-DEGs interactome, as illustrated in Figure 7C.
VOCs	N° of Correlations
VOCs	Positive	Negative
Acetaldehyde	214	57
Ethanol	68	1
Ethylene	0	0
